# Supplementary material for: (2R,4R)-4-(2-Eth­oxy-2-oxoeth­yl)-2,6,6-trimeth­yl–2-oxo-1,3,6,2λ5-dioxaza­phospho­can-6-ium iodide
Source: Acta Crystallogr Sect E Struct Rep Online. 2012 May 2;68(Pt 6):o1596. doi: 10.1107/S1600536812018466 (PMC3379206; doi:10.1107/S1600536812018466)
Supplement: Supplementary file 1 [file e-68-o1596-sup1.cif]

##############################################################################
#                                                                            #
# This CIF contains the data in a paper accepted for publication in          #
# Acta Crystallographica Section E. It conforms to the requirements of       #
# Notes for Authors for Acta Crystallographica Section E, and has been       #
# peer reviewed under the auspices of the IUCr Commission on Journals.       #
#                                                                            #
# Full details of the Crystallographic Information File format               #
# are given in the paper "The Crystallographic Information File (CIF):       #
# a New Standard Archive File for Crystallography" by S. R. Hall, F. H.      #
# Allen and I. D. Brown [Acta Cryst. (1991), A47, 655-685].                  #
#                                                                            #
# The current version of the core CIF dictionary is obtainable from          #
# ftp://ftp.iucr.org/pub/cif_core.dic.                                       #
#                                                                            #
# Software is freely available for graphical display of the structure(s)     #
# in this CIF. For information consult the CIF software page                 #
# http://www.iucr.org/resources/cif/software.                                #
#                                                                            #
# This file may be used for bona fide research purposes within the           #
# scientific community so long as proper attribution is given to the journal # 
# article from which it was obtained.                                        #
#                                                                            #
##############################################################################
data_global
_audit_creation_method     'WinGX routine CIF_UPDATE'
_audit_conform_dict_name     cif_core.dic
_audit_conform_dict_version     2.3
_journal_date_recd_electronic     2012-04-20
_journal_date_accepted     2012-04-25
_journal_name_full     'Acta Crystallographica, Section E'
_journal_year     2012
_journal_volume     68
_journal_issue      6
_journal_page_first     o1596
_journal_page_last     o1596
_journal_paper_category     QO
_journal_paper_doi     10.1107/S1600536812018466
_journal_coeditor_code     PV2538
_publ_contact_author_name     'Fronczek, Frank R.'
_publ_contact_author_address
;
Department of Chemistry
Louisiana State University
Baton Rouge
LA 70803-1804
USA
;
_publ_contact_author_email     ffroncz@lsu.edu
_publ_contact_author_fax     '225-578-3458'
_publ_contact_author_phone     '225-578-8270'
_publ_section_title
;\
(2<i>R</i>,4<i>R</i>)-4-(2-Ethoxy-2-oxoethyl)-2,6,6-trimethyl--2-oxo-1,3,6,\
2\l^5^-dioxazaphosphocan-6-ium iodide
;
loop_
    _publ_author_name
    _publ_author_address
    'Fulfer, Bradford W.'
;
Department of Chemistry
Louisiana State University
Baton Rouge
LA 70803-1804
USA
;
    'Fronczek, Frank R.'
;
Department of Chemistry
Louisiana State University
Baton Rouge
LA 70803-1804
USA
;
    'Watkins, Steven F.'
;
Department of Chemistry
Louisiana State University
Baton Rouge
LA 70803-1804
USA
;
data_I
_audit_creation_method     'WinGX routine CIF_UPDATE'
_chemical_name_systematic
;
(2<i>R</i>,4<i>R</i>)-4-(2-Ethoxy-2-oxoethyl)-2,6,6-trimethyl--2-oxo-
1,3,6,2\l^5^-dioxazaphosphocan-6-ium iodide
;
_chemical_formula_moiety     'C11 H23 N O5 P +, I -'
_chemical_formula_sum     'C11 H23 I N O5 P'
_chemical_formula_iupac     'C11 H23 N O5 P +, I -'
_chemical_formula_weight     407.17
_symmetry_cell_setting     orthorhombic
_symmetry_space_group_name_H-M     'P 21 21 21'
_symmetry_space_group_name_Hall     'P 2ac 2ab'
loop_
    _symmetry_equiv_pos_as_xyz
    'x, y, z'
    '-x+1/2, -y, z+1/2'
    'x+1/2, -y+1/2, -z'
    '-x, y+1/2, -z+1/2'
_cell_length_a     7.4882(2)
_cell_length_b     11.7438(2)
_cell_length_c     18.0235(4)
_cell_angle_alpha     90
_cell_angle_beta     90
_cell_angle_gamma     90
_cell_volume     1584.99(6)
_cell_formula_units_Z     4
_cell_measurement_reflns_used     3522
_cell_measurement_theta_min     2.5
_cell_measurement_theta_max     33.7
_cell_measurement_temperature     90.0(5)
_cell_measurement_pressure     101.3
_exptl_crystal_description     prism
_exptl_crystal_colour     colourless
_exptl_crystal_size_max     0.28
_exptl_crystal_size_mid     0.25
_exptl_crystal_size_min     0.15
_exptl_crystal_density_diffrn     1.706
_exptl_crystal_density_method     'not measured'
_exptl_crystal_F_000     816
_exptl_absorpt_coefficient_mu     2.136
_exptl_absorpt_correction_type     multi-scan
_exptl_absorpt_process_details     '(SCALEPACK; Otwinowski & Minor, 1997)'
_exptl_absorpt_correction_T_min     0.5912
_exptl_absorpt_correction_T_max     0.7400
_diffrn_ambient_temperature     90.0(5)
_diffrn_radiation_type     MoK\a
_diffrn_radiation_wavelength     0.71073
_diffrn_radiation_source     'sealed tube'
_diffrn_radiation_monochromator     graphite
_diffrn_measurement_device_type     'Nonius KappaCCD'
_diffrn_measurement_method     'CCD rotation images, thick slices'
_diffrn_detector_area_resol_mean     9
_diffrn_reflns_number     26155
_diffrn_reflns_av_R_equivalents     0.042
_diffrn_reflns_theta_min     2.85
_diffrn_reflns_theta_max     33.72
_diffrn_reflns_theta_full     33.72
_diffrn_measured_fraction_theta_max     0.997
_diffrn_measured_fraction_theta_full     0.998
_diffrn_reflns_limit_h_min     -11
_diffrn_reflns_limit_h_max     11
_diffrn_reflns_limit_k_min     -18
_diffrn_reflns_limit_k_max     18
_diffrn_reflns_limit_l_min     -27
_diffrn_reflns_limit_l_max     28
_diffrn_reflns_reduction_process     '(SORTAV; Blessing, 1987, 1989)'
_refine_special_details
;
Refinement of <i>F</i>^2^ against ALL reflections. The weighted <i>R</i>-factor
<i>wR</i> and goodness of fit <i>S</i> are based on <i>F</i>^2^, conventional
<i>R</i>-factors <i>R</i> are based on <i>F</i>, with <i>F</i> set to zero for
negative <i>F</i>^2^. The threshold expression of <i>F</i>^2^ >
2\s(<i>F</i>^2^) is used only for calculating <i>R</i>-factors(gt) <i>etc</i>.
and is not relevant to the choice of reflections for refinement.
<i>R</i>-factors based on <i>F</i>^2^ are statistically about twice as large
as those based on <i>F</i>, and <i>R</i>- factors based on ALL data will be
even larger.
;
_reflns_number_total     6304
_reflns_number_gt     6235
_reflns_threshold_expression     I>2\s(I)
_refine_ls_structure_factor_coef     Fsqd
_refine_ls_matrix_type     full
_refine_ls_R_factor_gt     0.016
_refine_ls_wR_factor_ref     0.0386
_refine_ls_goodness_of_fit_ref     1.047
_refine_ls_restrained_S_all     1.047
_refine_ls_number_reflns     6304
_refine_ls_number_parameters     177
_refine_ls_number_restraints     0
_refine_ls_number_constraints     0
_refine_ls_hydrogen_treatment     constr
_refine_ls_weighting_scheme     calc
_refine_ls_weighting_details
         'calc w=1/[\s^2^(Fo^2^)+(0.0158P)^2^+0.6491P] where P=(Fo^2^+2Fc^2^)/3'
_atom_sites_solution_hydrogens     geom
_atom_sites_solution_primary     direct
_atom_sites_solution_secondary     difmap
_refine_ls_shift/su_max     0.001
_refine_diff_density_max     0.39
_refine_diff_density_min     -0.66
_refine_ls_extinction_method     'SHELXL97 (Sheldrick, 2008)'
_refine_ls_extinction_coef     0.0037(2)
_refine_ls_extinction_expression
                                    Fc^*^=kFc[1+0.001xFc^2^\l^3^/sin(2\q)]^-1/4^
_refine_ls_abs_structure_details     'Flack (1983), 2741 Friedel pairs'
_refine_ls_abs_structure_Flack     0.006(7)
loop_
    _atom_type_symbol
    _atom_type_description
    _atom_type_scat_dispersion_real
    _atom_type_scat_dispersion_imag
    _atom_type_scat_source
    C C 0.0033 0.0016 'International Tables Vol C Tables 4.2.6.8 and 6.1.1.4'
    H H 0 0 'International Tables Vol C Tables 4.2.6.8 and 6.1.1.4'
    I I -0.4742 1.8119 'International Tables Vol C Tables 4.2.6.8 and 6.1.1.4'
    N N 0.0061 0.0033 'International Tables Vol C Tables 4.2.6.8 and 6.1.1.4'
    O O 0.0106 0.006 'International Tables Vol C Tables 4.2.6.8 and 6.1.1.4'
    P P 0.1023 0.0942 'International Tables Vol C Tables 4.2.6.8 and 6.1.1.4'
_computing_data_collection     'COLLECT (Bruker 2004)'
_computing_cell_refinement     'SCALEPACK (Otwinowski & Minor, 1997)'
_computing_data_reduction
;
DENZO and SCALEPACK (Otwinowski & Minor, 1997), and
SORTAV (Blessing, 1987, 1989)
;
_computing_structure_solution     'SHELXS97 (Sheldrick, 2008)'
_computing_structure_refinement     'SHELXL97 (Sheldrick, 2008)'
_computing_molecular_graphics     'ORTEP-3 for Windows (Farrugia, 1997)'
_computing_publication_material     'WinGX (Farrugia, 1999)'
loop_
    _atom_site_type_symbol
    _atom_site_label
    _atom_site_fract_x
    _atom_site_fract_y
    _atom_site_fract_z
    _atom_site_U_iso_or_equiv
    _atom_site_adp_type
    _atom_site_calc_flag
    _atom_site_refinement_flags
    _atom_site_occupancy
    _atom_site_disorder_assembly
    _atom_site_disorder_group
    I I1 0.043921(11) 0.959574(7) 0.228805(4) 0.01449(2) Uani d . 1 . .
    C C1 0.36047(17) 0.73826(11) 0.14505(7) 0.0118(2) Uani d . 1 . .
    H H1A 0.4184 0.762 0.0982 0.014 Uiso calc R 1 . .
    H H1B 0.3399 0.808 0.1747 0.014 Uiso calc R 1 . .
    C C2 0.17996(17) 0.68738(12) 0.12605(7) 0.0127(2) Uani d . 1 . .
    H H2A 0.122 0.662 0.1726 0.015 Uiso calc R 1 . .
    H H2B 0.1042 0.7478 0.1042 0.015 Uiso calc R 1 . .
    C C3 0.59764(16) 0.56554(10) 0.06758(7) 0.0098(2) Uani d . 1 . .
    H H3 0.6129 0.6486 0.0573 0.012 Uiso calc R 1 . .
    C C4 0.53465(16) 0.55152(10) 0.14844(6) 0.01054(18) Uani d . 1 . .
    H H4A 0.4272 0.5024 0.149 0.013 Uiso calc R 1 . .
    H H4B 0.6293 0.5121 0.1769 0.013 Uiso calc R 1 . .
    C C5 0.66050(17) 0.73081(11) 0.19789(7) 0.0135(2) Uani d . 1 . .
    H H5A 0.6346 0.7997 0.2266 0.02 Uiso calc R 1 . .
    H H5B 0.7092 0.7522 0.1494 0.02 Uiso calc R 1 . .
    H H5C 0.7479 0.6842 0.2246 0.02 Uiso calc R 1 . .
    C C6 0.41775(17) 0.63424(12) 0.26270(7) 0.0157(2) Uani d . 1 . .
    H H6A 0.5067 0.59 0.2903 0.024 Uiso calc R 1 . .
    H H6B 0.3084 0.5892 0.2572 0.024 Uiso calc R 1 . .
    H H6C 0.3908 0.7045 0.2898 0.024 Uiso calc R 1 . .
    C C7 0.17486(17) 0.50423(12) -0.06268(7) 0.0133(2) Uani d . 1 . .
    H H7A 0.0611 0.54 -0.0761 0.02 Uiso calc R 1 . .
    H H7B 0.1518 0.431 -0.0385 0.02 Uiso calc R 1 . .
    H H7C 0.2462 0.4919 -0.1075 0.02 Uiso calc R 1 . .
    C C8 0.77289(16) 0.50631(11) 0.05177(7) 0.0119(2) Uani d . 1 . .
    H H8A 0.7942 0.5088 -0.0024 0.014 Uiso calc R 1 . .
    H H8B 0.8696 0.5504 0.0758 0.014 Uiso calc R 1 . .
    C C9 0.78769(17) 0.38388(11) 0.07689(7) 0.0118(2) Uani d . 1 . .
    C C10 1.00454(18) 0.23653(11) 0.09371(9) 0.0171(2) Uani d . 1 . .
    H H10A 0.964 0.1762 0.0592 0.021 Uiso calc R 1 . .
    H H10B 0.9495 0.223 0.1429 0.021 Uiso calc R 1 . .
    C C11 1.2050(2) 0.23625(13) 0.09977(8) 0.0180(2) Uani d . 1 . .
    H H11A 1.2573 0.2507 0.0508 0.027 Uiso calc R 1 . .
    H H11B 1.2453 0.162 0.118 0.027 Uiso calc R 1 . .
    H H11C 1.2429 0.2959 0.1344 0.027 Uiso calc R 1 . .
    N N1 0.49050(13) 0.66341(9) 0.18714(6) 0.01052(17) Uani d . 1 . .
    O O1 0.46590(12) 0.52051(7) 0.01612(4) 0.01006(14) Uani d . 1 . .
    O O2 0.18599(12) 0.59216(8) 0.07507(5) 0.01138(16) Uani d . 1 . .
    O O3 0.32941(13) 0.71123(8) -0.02761(5) 0.01296(17) Uani d . 1 . .
    O O4 0.66875(13) 0.32687(9) 0.10299(6) 0.01603(18) Uani d . 1 . .
    O O5 0.95505(14) 0.34845(8) 0.06562(5) 0.01394(16) Uani d . 1 . .
    P P1 0.29315(4) 0.59443(3) -0.001033(16) 0.00900(5) Uani d . 1 . .
loop_
    _atom_site_aniso_label
    _atom_site_aniso_U_11
    _atom_site_aniso_U_22
    _atom_site_aniso_U_33
    _atom_site_aniso_U_12
    _atom_site_aniso_U_13
    _atom_site_aniso_U_23
    I1 0.01306(3) 0.01533(4) 0.01509(4) 0.00285(3) -0.00355(3) -0.00370(3)
    C1 0.0108(5) 0.0117(5) 0.0129(5) 0.0012(4) -0.0012(4) -0.0008(4)
    C2 0.0098(5) 0.0163(6) 0.0121(5) 0.0020(4) 0.0004(4) -0.0031(4)
    C3 0.0081(4) 0.0108(5) 0.0105(4) 0.0001(3) 0.0001(3) 0.0006(4)
    C4 0.0108(4) 0.0110(5) 0.0098(4) 0.0004(4) -0.0003(4) 0.0010(3)
    C5 0.0111(5) 0.0154(5) 0.0141(5) -0.0038(4) -0.0010(4) -0.0012(4)
    C6 0.0158(5) 0.0223(6) 0.0090(5) -0.0027(4) 0.0016(4) 0.0004(4)
    C7 0.0119(5) 0.0172(5) 0.0109(5) -0.0009(4) -0.0015(4) -0.0015(4)
    C8 0.0077(4) 0.0122(5) 0.0159(5) 0.0005(4) 0.0013(4) 0.0026(4)
    C9 0.0107(5) 0.0121(5) 0.0125(5) 0.0016(4) -0.0011(4) -0.0001(4)
    C10 0.0149(6) 0.0109(5) 0.0256(6) 0.0038(4) -0.0005(5) 0.0033(4)
    C11 0.0147(6) 0.0216(6) 0.0179(6) 0.0048(5) -0.0014(5) 0.0021(5)
    N1 0.0093(4) 0.0133(4) 0.0089(4) -0.0003(3) 0.0002(3) -0.0006(3)
    O1 0.0089(3) 0.0120(4) 0.0093(3) 0.0011(3) -0.0009(3) -0.0004(3)
    O2 0.0102(4) 0.0143(4) 0.0096(4) -0.0010(3) 0.0013(3) -0.0013(3)
    O3 0.0144(4) 0.0123(4) 0.0121(4) 0.0011(3) 0.0003(3) 0.0031(3)
    O4 0.0118(4) 0.0152(4) 0.0211(4) -0.0009(3) 0.0010(3) 0.0039(4)
    O5 0.0107(4) 0.0121(4) 0.0191(4) 0.0023(3) 0.0016(4) 0.0026(3)
    P1 0.00772(12) 0.01135(13) 0.00792(11) 0.00067(10) -0.00033(10) 0.00100(10)
_geom_special_details
;
All e.s.d.'s (except the e.s.d. in the dihedral angle between two l.s. planes)
are estimated using the full covariance matrix. The cell e.s.d.'s are taken
into account individually in the estimation of e.s.d.'s in distances, angles
and torsion angles; correlations between e.s.d.'s in cell parameters are only
used when they are defined by crystal symmetry. An approximate (isotropic)
treatment of cell e.s.d.'s is used for estimating e.s.d.'s involving l.s.
planes.
;
loop_
    _geom_bond_atom_site_label_1
    _geom_bond_atom_site_label_2
    _geom_bond_site_symmetry_2
    _geom_bond_distance
    _geom_bond_publ_flag
    C1 N1 . 1.5153(16) ?
    C1 C2 . 1.5170(18) ?
    C1 H1A . 0.99 ?
    C1 H1B . 0.99 ?
    C2 O2 . 1.4481(16) ?
    C2 H2A . 0.99 ?
    C2 H2B . 0.99 ?
    C3 O1 . 1.4536(15) ?
    C3 C8 . 1.5123(17) ?
    C3 C4 . 1.5407(16) ?
    C3 H3 . 1 ?
    C4 N1 . 1.5239(15) ?
    C4 H4A . 0.99 ?
    C4 H4B . 0.99 ?
    C5 N1 . 1.5115(16) ?
    C5 H5A . 0.98 ?
    C5 H5B . 0.98 ?
    C5 H5C . 0.98 ?
    C6 N1 . 1.5063(16) ?
    C6 H6A . 0.98 ?
    C6 H6B . 0.98 ?
    C6 H6C . 0.98 ?
    C7 P1 . 1.7723(13) ?
    C7 H7A . 0.98 ?
    C7 H7B . 0.98 ?
    C7 H7C . 0.98 ?
    C8 C9 . 1.5115(18) ?
    C8 H8A . 0.99 ?
    C8 H8B . 0.99 ?
    C9 O4 . 1.2095(16) ?
    C9 O5 . 1.3361(16) ?
    C10 O5 . 1.4565(16) ?
    C10 C11 . 1.505(2) ?
    C10 H10A . 0.99 ?
    C10 H10B . 0.99 ?
    C11 H11A . 0.98 ?
    C11 H11B . 0.98 ?
    C11 H11C . 0.98 ?
    O1 P1 . 1.5883(9) ?
    O2 P1 . 1.5893(9) ?
    O3 P1 . 1.4780(10) ?
loop_
    _geom_angle_atom_site_label_1
    _geom_angle_atom_site_label_2
    _geom_angle_atom_site_label_3
    _geom_angle_site_symmetry_1
    _geom_angle_site_symmetry_3
    _geom_angle
    _geom_angle_publ_flag
    N1 C1 C2 . . 117.20(10) ?
    N1 C1 H1A . . 108 ?
    C2 C1 H1A . . 108 ?
    N1 C1 H1B . . 108 ?
    C2 C1 H1B . . 108 ?
    H1A C1 H1B . . 107.2 ?
    O2 C2 C1 . . 114.81(10) ?
    O2 C2 H2A . . 108.6 ?
    C1 C2 H2A . . 108.6 ?
    O2 C2 H2B . . 108.6 ?
    C1 C2 H2B . . 108.6 ?
    H2A C2 H2B . . 107.5 ?
    O1 C3 C8 . . 107.54(10) ?
    O1 C3 C4 . . 110.91(9) ?
    C8 C3 C4 . . 113.25(10) ?
    O1 C3 H3 . . 108.3 ?
    C8 C3 H3 . . 108.3 ?
    C4 C3 H3 . . 108.3 ?
    N1 C4 C3 . . 114.03(9) ?
    N1 C4 H4A . . 108.7 ?
    C3 C4 H4A . . 108.7 ?
    N1 C4 H4B . . 108.7 ?
    C3 C4 H4B . . 108.7 ?
    H4A C4 H4B . . 107.6 ?
    N1 C5 H5A . . 109.5 ?
    N1 C5 H5B . . 109.5 ?
    H5A C5 H5B . . 109.5 ?
    N1 C5 H5C . . 109.5 ?
    H5A C5 H5C . . 109.5 ?
    H5B C5 H5C . . 109.5 ?
    N1 C6 H6A . . 109.5 ?
    N1 C6 H6B . . 109.5 ?
    H6A C6 H6B . . 109.5 ?
    N1 C6 H6C . . 109.5 ?
    H6A C6 H6C . . 109.5 ?
    H6B C6 H6C . . 109.5 ?
    P1 C7 H7A . . 109.5 ?
    P1 C7 H7B . . 109.5 ?
    H7A C7 H7B . . 109.5 ?
    P1 C7 H7C . . 109.5 ?
    H7A C7 H7C . . 109.5 ?
    H7B C7 H7C . . 109.5 ?
    C9 C8 C3 . . 116.40(10) ?
    C9 C8 H8A . . 108.2 ?
    C3 C8 H8A . . 108.2 ?
    C9 C8 H8B . . 108.2 ?
    C3 C8 H8B . . 108.2 ?
    H8A C8 H8B . . 107.3 ?
    O4 C9 O5 . . 125.27(12) ?
    O4 C9 C8 . . 126.10(12) ?
    O5 C9 C8 . . 108.63(11) ?
    O5 C10 C11 . . 106.31(11) ?
    O5 C10 H10A . . 110.5 ?
    C11 C10 H10A . . 110.5 ?
    O5 C10 H10B . . 110.5 ?
    C11 C10 H10B . . 110.5 ?
    H10A C10 H10B . . 108.7 ?
    C10 C11 H11A . . 109.5 ?
    C10 C11 H11B . . 109.5 ?
    H11A C11 H11B . . 109.5 ?
    C10 C11 H11C . . 109.5 ?
    H11A C11 H11C . . 109.5 ?
    H11B C11 H11C . . 109.5 ?
    C6 N1 C5 . . 107.93(9) ?
    C6 N1 C1 . . 110.62(10) ?
    C5 N1 C1 . . 107.55(10) ?
    C6 N1 C4 . . 107.23(9) ?
    C5 N1 C4 . . 109.11(9) ?
    C1 N1 C4 . . 114.23(9) ?
    C3 O1 P1 . . 118.56(7) ?
    C2 O2 P1 . . 123.39(8) ?
    C9 O5 C10 . . 117.83(11) ?
    O3 P1 O1 . . 114.88(5) ?
    O3 P1 O2 . . 112.83(5) ?
    O1 P1 O2 . . 103.53(5) ?
    O3 P1 C7 . . 116.32(6) ?
    O1 P1 C7 . . 101.68(6) ?
    O2 P1 C7 . . 106.18(6) ?
loop_
    _geom_torsion_atom_site_label_1
    _geom_torsion_atom_site_label_2
    _geom_torsion_atom_site_label_3
    _geom_torsion_atom_site_label_4
    _geom_torsion_site_symmetry_1
    _geom_torsion_site_symmetry_2
    _geom_torsion_site_symmetry_3
    _geom_torsion_site_symmetry_4
    _geom_torsion
    _geom_torsion_publ_flag
    O2 P1 O1 C3 . . . . -68.45(9) y
    P1 O1 C3 C4 . . . . 77.51(10) y
    O1 C3 C4 N1 . . . . -111.53(11) y
    C3 C4 N1 C1 . . . . 52.59(13) y
    C4 N1 C1 C2 . . . . 57.38(13) y
    N1 C1 C2 O2 . . . . -64.93(14) y
    C1 C2 O2 P1 . . . . -49.45(14) y
    C2 O2 P1 O1 . . . . 103.91(10) y
    C8 C3 C4 N1 . . . . 127.45(11) ?
    O1 C3 C8 C9 . . . . -73.74(13) ?
    C4 C3 C8 C9 . . . . 49.16(14) ?
    C3 C8 C9 O4 . . . . 6.12(19) ?
    C3 C8 C9 O5 . . . . -173.79(11) ?
    C2 C1 N1 C6 . . . . -63.71(13) ?
    C2 C1 N1 C5 . . . . 178.65(10) ?
    C3 C4 N1 C6 . . . . 175.54(10) ?
    C3 C4 N1 C5 . . . . -67.81(12) ?
    C8 C3 O1 P1 . . . . -158.16(8) ?
    O4 C9 O5 C10 . . . . -6.70(19) ?
    C8 C9 O5 C10 . . . . 173.21(11) ?
    C11 C10 O5 C9 . . . . -159.32(12) ?
    C3 O1 P1 O3 . . . . 55.03(9) ?
    C3 O1 P1 C7 . . . . -178.47(9) ?
    C2 O2 P1 O3 . . . . -20.90(11) ?
    C2 O2 P1 C7 . . . . -149.44(10) ?
