# Supplementary material for: (2R,4R)-4-(2-Eth­oxy-2-oxoeth­yl)-2,6,6-trimeth­yl–2-oxo-1,3,6,2λ5-dioxaza­phospho­can-6-ium iodide
Source: Acta Crystallogr Sect E Struct Rep Online. 2012 May 2;68(Pt 6):o1596. doi: 10.1107/S1600536812018466 (PMC3379206; doi:10.1107/S1600536812018466)
Supplement: Supplementary file 2 [file e-68-o1596-Isup2.hkl]

#
# h,k,l, Fc-squared, Fo-squared, sigma(Fo-squared) and status flag
#
data_I
_shelx_title ' fulfer in P 21 21 21'
_shelx_refln_list_code          4
_shelx_F_calc_maximum      220.53
_exptl_crystal_F_000       816.00
_reflns_d_resolution_high  0.6401
 
loop_
 _symmetry_equiv_pos_as_xyz
 'x, y, z'
 '-x+1/2, -y, z+1/2'
 'x+1/2, -y+1/2, -z'
 '-x, y+1/2, -z+1/2'
 
_cell_length_a     7.4882
_cell_length_b    11.7438
_cell_length_c    18.0235
_cell_angle_alpha  90.000
_cell_angle_beta   90.000
_cell_angle_gamma  90.000
 
_shelx_F_squared_multiplier     1.000
 
loop_
 _refln_index_h
 _refln_index_k
 _refln_index_l
 _refln_F_squared_calc
 _refln_F_squared_meas
 _refln_F_squared_sigma
 _refln_observed_status
   2   0   0     8910.02     8720.11    115.05 o
   4   0   0     9312.99     9328.90    154.32 o
   6   0   0     1669.36     1504.45     34.17 o
   8   0   0     6305.89     6184.63    146.96 o
  10   0   0     1187.12     1171.37     52.82 o
   1   1   0       80.44      117.08      1.62 o
   2   1   0       22.24       39.85      1.44 o
   3   1   0    16516.05    15963.37    169.01 o
   4   1   0     4268.21     4158.33     49.73 o
   5   1   0    15778.77    15246.25    202.72 o
   6   1   0      506.74      504.31     10.42 o
   7   1   0     3331.64     3314.10     51.33 o
   8   1   0      551.66      565.51     12.93 o
   9   1   0     3196.71     3296.46     67.31 o
  10   1   0        1.03       -7.36      7.36 o
  11   1   0       13.75       11.49      5.92 o
   1   2   0    31309.41    31671.82    582.21 o
   2   2   0    18993.69    18956.60    212.33 o
   3   2   0     6702.64     6809.77     70.28 o
   4   2   0     6441.74     6311.29     79.28 o
   5   2   0      905.55      913.31     15.99 o
   6   2   0     1486.76     1409.67     22.84 o
   7   2   0     1746.98     1690.08     28.05 o
   8   2   0     2243.34     2267.89     42.27 o
   9   2   0       20.62       26.74      5.74 o
  10   2   0     1652.56     1662.61     39.18 o
  11   2   0     1083.29     1049.24     33.05 o
   1   3   0     1827.88     1854.57     17.15 o
   2   3   0     7779.41     7979.49     73.92 o
   3   3   0     4823.62     4613.53     44.03 o
   4   3   0     7503.31     7203.45     77.92 o
   5   3   0     6218.65     5962.49     75.47 o
   6   3   0     3445.56     3367.25     46.31 o
   7   3   0     1771.86     1749.58     26.25 o
   8   3   0     3300.46     3225.80     57.25 o
   9   3   0      383.65      375.97      9.70 o
  10   3   0      184.79      203.03     10.05 o
  11   3   0       44.69       52.05      8.26 o
   0   4   0    13532.37    13996.75    306.56 o
   1   4   0    24290.49    24324.97    384.76 o
   2   4   0     5366.55     5047.79     49.38 o
   3   4   0     4300.08     4278.78     40.88 o
   4   4   0      340.28      314.09      5.03 o
   5   4   0     1266.59     1218.38     16.36 o
   6   4   0       77.27       84.19      3.23 o
   7   4   0     1885.02     1858.15     29.49 o
   8   4   0       68.91       72.52      4.31 o
   9   4   0     1001.39     1007.59     19.94 o
  10   4   0     2068.83     2095.47     57.89 o
  11   4   0     1501.87     1458.51     57.14 o
   1   5   0     2166.76     2121.83     21.28 o
   2   5   0     5048.92     5088.02     47.83 o
   3   5   0      112.66      136.08      2.51 o
   4   5   0    11973.20    11553.39    140.50 o
   5   5   0     1310.90     1319.56     19.06 o
   6   5   0     5382.13     5598.71     72.21 o
   7   5   0      363.61      375.81      8.26 o
   8   5   0     3224.38     3286.07     52.74 o
   9   5   0       79.08       83.29      7.18 o
  10   5   0       51.44       60.13      8.62 o
  11   5   0       37.49       29.08      7.36 o
   0   6   0        7.39       13.64      0.90 o
   1   6   0    18376.96    17974.23    253.83 o
   2   6   0     2285.55     2307.87     24.50 o
   3   6   0     7849.03     7732.41     78.97 o
   4   6   0       25.48       25.13      2.15 o
   5   6   0       22.06       29.62      2.69 o
   6   6   0       11.27       19.03      2.87 o
   7   6   0       24.49       38.59      3.59 o
   8   6   0        0.66        6.46      4.85 o
   9   6   0     3601.89     3659.53     76.68 o
  10   6   0      607.23      603.54     26.04 o
  11   6   0     1947.66     1785.53     69.92 o
   1   7   0      887.96      908.21     12.22 o
   2   7   0     4978.65     4893.72     53.15 o
   3   7   0     2359.84     2366.63     25.75 o
   4   7   0     8451.04     8426.92    103.71 o
   5   7   0      492.17      508.23      9.16 o
   6   7   0     8832.77     8982.66    128.55 o
   7   7   0       74.67      104.29      5.39 o
   8   7   0     1182.93     1196.77     24.43 o
   9   7   0      216.72      220.81     10.59 o
  10   7   0      507.41      518.56     23.88 o
   0   8   0     1014.54     1042.34     12.58 o
   1   8   0    15135.29    15150.04    238.88 o
   2   8   0     2643.96     2567.84     25.76 o
   3   8   0    16633.68    16548.02    268.24 o
   4   8   0       95.07      126.73      3.41 o
   5   8   0        3.83        2.33      2.87 o
   6   8   0       41.32       30.51      3.95 o
   7   8   0      131.53      137.68      5.74 o
   8   8   0      269.80      298.38     13.46 o
   9   8   0     1802.40     1856.52     54.64 o
  10   8   0      243.87      256.18     14.00 o
   1   9   0     2348.84     2258.60     28.98 o
   2   9   0     1721.66     1682.03     22.30 o
   3   9   0     3738.31     3620.36     50.65 o
   4   9   0     2012.07     2006.08     33.28 o
   5   9   0     2320.41     2338.29     40.30 o
   6   9   0     4346.52     4424.02     86.13 o
   7   9   0     3508.30     3600.64     73.45 o
   8   9   0      843.07      898.05     29.46 o
   9   9   0      339.01      358.17     16.70 o
  10   9   0      123.50      111.11     12.57 o
   0  10   0     3964.63     3986.79     73.74 o
   1  10   0     3819.90     3825.51     39.48 o
   2  10   0    15975.40    15738.29    251.62 o
   3  10   0       84.65       89.04      4.85 o
   4  10   0      688.93      661.15     15.45 o
   5  10   0       20.52       29.26      4.49 o
   6  10   0       83.76       89.57      5.74 o
   7  10   0       80.38       84.90      6.82 o
   8  10   0        8.90       23.33      6.46 o
   9  10   0     2088.43     1991.63     70.11 o
   1  11   0     2772.44     2835.82     38.34 o
   2  11   0       60.87       72.16      3.59 o
   3  11   0     1679.97     1638.37     33.98 o
   4  11   0       80.13       85.80      5.39 o
   5  11   0     4721.35     4836.98     93.18 o
   6  11   0      166.57      161.03      8.08 o
   7  11   0     5629.84     5775.02    140.63 o
   8  11   0       77.01       76.11      9.15 o
   9  11   0      219.34      225.48     15.08 o
   0  12   0     1793.05     1898.18     65.81 o
   1  12   0       27.16       23.87      5.38 o
   2  12   0     6435.84     6285.76    119.18 o
   3  12   0      147.39      156.54      5.92 o
   4  12   0      437.74      447.28     12.21 o
   5  12   0      169.96      160.85      7.36 o
   6  12   0      240.65      247.74      9.34 o
   7  12   0      352.69      370.03     15.08 o
   8  12   0      678.50      659.24     28.01 o
   1  13   0      297.42      331.07     10.59 o
   2  13   0      263.64      274.86     10.05 o
   3  13   0     1907.92     1851.08     38.29 o
   4  13   0       26.38       38.77      4.85 o
   5  13   0     2585.65     2560.72     54.68 o
   6  13   0      884.51      872.56     27.66 o
   7  13   0     1847.97     1902.52     63.63 o
   8  13   0       18.65       14.18      9.15 o
   0  14   0     3925.02     3766.10    128.05 o
   1  14   0      404.87      406.33     12.75 o
   2  14   0     1598.42     1581.81     42.24 o
   3  14   0      414.70      401.30     15.98 o
   4  14   0      813.49      879.18     27.84 o
   5  14   0        3.63       27.10     10.59 o
   6  14   0       15.84       20.64      6.82 o
   7  14   0        9.74       26.56      9.15 o
   1  15   0       21.42       19.56      9.33 o
   2  15   0      489.95      484.99     17.78 o
   3  15   0     1435.59     1526.67     41.15 o
   4  15   0      394.30      381.35     17.60 o
   5  15   0      702.12      697.51     41.30 o
   6  15   0     1589.17     1586.37     83.02 o
   0  16   0     1618.61     1643.14     61.82 o
   1  16   0     1139.89     1164.48     35.21 o
   2  16   0      450.38      432.18     20.29 o
   3  16   0      471.07      514.42     22.26 o
   4  16   0      358.78      363.38     17.77 o
   5  16   0       98.68       86.16     14.90 o
   1  17   0      374.78      363.03     25.14 o
   2  17   0      329.14      363.38     26.57 o
   3  17   0      629.96      581.99     27.30 o
   4  17   0     2116.02     2139.35    116.67 o
   0  18   0        1.84       -2.87     15.80 o
   1  18   0     1974.54     2099.42    105.15 o
   2  18   0       16.86       56.90     20.10 o
   1   0   1    13971.38    13786.24    321.58 o
   2   0   1      214.83      225.78      3.05 o
   3   0   1    11561.41    11204.91    119.38 o
   4   0   1       53.77       40.75      2.15 o
   5   0   1     1550.60     1444.66     22.67 o
   6   0   1      796.40      808.30     14.73 o
   7   0   1     2537.52     2426.49     38.51 o
   8   0   1      456.37      466.87     11.31 o
   9   0   1     2206.90     2293.51     48.19 o
  10   0   1      699.26      743.50     22.81 o
  11   0   1     2467.35     2316.58     82.36 o
 -11   1   1       54.16       51.34      7.72 o
 -10   1   1      538.94      568.51     17.78 o
  -9   1   1      109.80      131.40      7.72 o
  -8   1   1     3087.61     3136.07     62.28 o
  -7   1   1      843.56      844.35     16.17 o
  -6   1   1    11031.30    10469.22    143.47 o
  -5   1   1      852.49      847.67     14.38 o
  -4   1   1    17566.60    16835.48    204.29 o
  -3   1   1     4328.69     4246.09     47.67 o
  -2   1   1     9017.36     8924.96     85.88 o
  -1   1   1     5189.86     5240.31     53.34 o
   1   1   1     5211.30     5214.31     50.21 o
   2   1   1     8521.24     8346.15     84.27 o
   3   1   1     4224.96     4108.67     43.67 o
   4   1   1    16958.83    16466.72    175.64 o
   5   1   1      844.74      831.85     14.92 o
   6   1   1    11306.10    10986.99    148.79 o
   7   1   1      840.17      873.27     16.89 o
   8   1   1     2977.52     2967.28     51.84 o
   9   1   1       86.67       86.52     10.05 o
  10   1   1      569.39      627.96     22.99 o
  11   1   1       54.15       65.16      8.26 o
 -11   2   1     2238.90     2130.10     63.10 o
 -10   2   1     1122.00     1149.57     26.05 o
  -9   2   1     2450.49     2452.95     44.79 o
  -8   2   1      959.16      922.14     21.92 o
  -7   2   1     1468.75     1425.88     24.27 o
  -6   2   1      205.68      187.07      5.57 o
  -5   2   1      222.64      214.74      5.39 o
  -4   2   1     1305.51     1253.06     17.63 o
  -3   2   1     6547.22     6277.99     69.15 o
  -2   2   1     2449.43     2465.73     24.04 o
  -1   2   1    32326.86    32971.88    601.84 o
   0   2   1      673.26      772.87      7.02 o
   1   2   1    34826.01    36982.77    825.43 o
   2   2   1     2628.64     2646.40     26.59 o
   3   2   1     5947.04     5643.83     59.25 o
   4   2   1     1373.68     1297.28     18.53 o
   5   2   1      219.19      219.04      5.57 o
   6   2   1      227.43      216.52      5.75 o
   7   2   1     1229.97     1188.66     21.03 o
   8   2   1      895.13      892.63     18.68 o
   9   2   1     2632.36     2643.46     55.77 o
  10   2   1     1224.00     1231.76     33.24 o
  11   2   1     2095.60     1946.51     56.63 o
 -11   3   1      162.02      159.23     13.46 o
 -10   3   1      398.43      413.49     12.75 o
  -9   3   1      477.84      493.26     11.67 o
  -8   3   1     2575.13     2564.47     45.70 o
  -7   3   1     4124.44     4024.05     61.64 o
  -6   3   1     4824.27     4629.05     61.00 o
  -5   3   1     6154.81     5930.37     72.20 o
  -4   3   1     3680.38     3476.99     40.08 o
  -3   3   1     7692.27     7874.54     76.33 o
  -2   3   1     5205.32     5186.64     50.91 o
  -1   3   1     4593.07     4549.55     39.69 o
   0   3   1     9294.63     9476.07    113.98 o
   1   3   1     4588.52     4628.15     42.97 o
   2   3   1     5138.96     5159.81     52.53 o
   3   3   1     6904.20     7067.42     71.85 o
   4   3   1     4254.48     4007.78     47.71 o
   5   3   1     6447.22     6197.12     78.75 o
   6   3   1     4811.39     4687.64     67.68 o
   7   3   1     4211.46     4081.36     55.16 o
   8   3   1     2477.15     2426.26     39.04 o
   9   3   1      524.73      543.91     12.75 o
  10   3   1      488.93      497.92     17.06 o
  11   3   1      177.61      184.36     14.54 o
 -11   4   1      434.80      381.36     20.47 o
 -10   4   1     1370.53     1425.94     41.33 o
  -9   4   1      407.35      413.15     10.23 o
  -8   4   1      955.09      993.25     17.96 o
  -7   4   1      669.77      694.91     13.29 o
  -6   4   1     1036.90     1025.71     16.17 o
  -5   4   1       79.80       83.11      3.77 o
  -4   4   1     3194.81     3251.43     37.69 o
  -3   4   1     7332.74     7587.70     73.46 o
  -2   4   1    12981.14    12721.86    127.44 o
  -1   4   1     7427.73     7185.45     73.31 o
   0   4   1    18780.20    18272.11    284.64 o
   1   4   1     7176.91     7243.19     81.31 o
   2   4   1    12942.07    12661.29    125.77 o
   3   4   1     7158.52     7391.46     71.43 o
   4   4   1     3077.28     3060.46     34.80 o
   5   4   1      105.59      112.02      3.23 o
   6   4   1      998.86      967.99     13.84 o
   7   4   1      674.64      695.09     11.32 o
   8   4   1     1081.81     1095.24     17.97 o
   9   4   1      485.38      493.44     14.90 o
  10   4   1     1332.52     1402.00     42.94 o
  11   4   1      352.23      348.84     19.75 o
 -11   5   1       20.24       27.82      8.44 o
 -10   5   1      325.59      339.14     17.59 o
  -9   5   1     1752.29     1872.23     36.67 o
  -8   5   1      460.38      468.30     10.06 o
  -7   5   1     4385.74     4343.29     65.25 o
  -6   5   1      818.16      831.41     13.47 o
  -5   5   1     8195.67     8117.20     96.25 o
  -4   5   1     1609.09     1678.21     19.79 o
  -3   5   1     6475.08     6272.27     61.30 o
  -2   5   1      601.63      640.78      7.37 o
  -1   5   1     1156.16     1196.48     24.65 o
   0   5   1     9054.44     9410.20    104.68 o
   1   5   1      940.66     1015.57     11.87 o
   2   5   1      646.03      670.66      8.63 o
   3   5   1     6283.30     6057.53     59.65 o
   4   5   1     1535.04     1593.14     18.17 o
   5   5   1     8190.07     7967.24     93.35 o
   6   5   1      816.57      800.33     12.22 o
   7   5   1     3937.89     3911.89     58.56 o
   8   5   1      412.66      440.27     10.06 o
   9   5   1     1912.76     1912.21     52.49 o
  10   5   1      329.54      340.40     15.62 o
  11   5   1       14.80       30.33     10.59 o
 -11   6   1      262.47      246.85     17.23 o
 -10   6   1     1919.72     1964.47     71.54 o
  -9   6   1      109.59      129.06      7.90 o
  -8   6   1     1666.25     1607.12     31.28 o
  -7   6   1       47.64       49.54      3.77 o
  -6   6   1      221.79      217.41      5.75 o
  -5   6   1     1319.79     1293.39     18.70 o
  -4   6   1     4077.16     4109.40     46.91 o
  -3   6   1       36.69       55.47      1.79 o
  -2   6   1    12535.70    12264.70    138.08 o
  -1   6   1      235.88      224.28      3.95 o
   0   6   1    14015.23    13250.06    206.86 o
   1   6   1      213.99      210.26      3.05 o
   2   6   1    12619.78    12398.19    149.63 o
   3   6   1       27.25       45.77      1.62 o
   4   6   1     3629.17     3714.10     42.74 o
   5   6   1     1280.46     1257.56     18.51 o
   6   6   1      241.47      246.14      5.92 o
   7   6   1       34.75       42.90      3.59 o
   8   6   1     1733.07     1760.19     33.26 o
   9   6   1       97.31      118.65      8.98 o
  10   6   1     2049.20     2030.64     74.60 o
  11   6   1      265.04      232.66     15.26 o
 -10   7   1      189.30      193.52     12.03 o
  -9   7   1     1027.76     1039.73     27.84 o
  -8   7   1      185.98      196.75      7.00 o
  -7   7   1     6129.16     6219.89    103.24 o
  -6   7   1       38.38       41.46      3.23 o
  -5   7   1     7353.42     7433.33     94.26 o
  -4   7   1      561.45      545.48      8.44 o
  -3   7   1     6954.47     6968.86     72.46 o
  -2   7   1     2687.76     2676.17     29.55 o
  -1   7   1     2188.03     2163.50     23.95 o
   0   7   1       95.38      146.31      2.51 o
   1   7   1     2365.22     2354.68     27.56 o
   2   7   1     2534.66     2578.66     24.86 o
   3   7   1     6540.10     6621.30     76.58 o
   4   7   1      494.89      466.95      7.00 o
   5   7   1     7727.16     7860.37     99.91 o
   6   7   1       53.76       66.77      3.59 o
   7   7   1     5883.31     6112.41    100.87 o
   8   7   1      147.83      158.33      8.80 o
   9   7   1     1084.17     1103.37     34.67 o
  10   7   1      180.58      204.11     13.28 o
 -10   8   1     1862.90     1849.46     69.92 o
  -9   8   1      938.20     1008.20     33.05 o
  -8   8   1     1661.38     1669.01     37.92 o
  -7   8   1      140.38      144.15      5.56 o
  -6   8   1      157.67      171.98      5.92 o
  -5   8   1        3.13       15.80      3.41 o
  -4   8   1      835.47      881.04     12.94 o
  -3   8   1     1384.46     1375.23     16.00 o
  -2   8   1     5755.07     5503.51     62.75 o
  -1   8   1     4254.28     4081.52     41.52 o
   0   8   1    13266.84    13027.49    169.99 o
   1   8   1     4670.74     4370.13     63.95 o
   2   8   1     5425.39     5192.62     60.19 o
   3   8   1     1134.47     1229.95     24.80 o
   4   8   1      792.35      831.24     12.04 o
   5   8   1        0.59        5.03      3.23 o
   6   8   1      185.73      189.40      5.92 o
   7   8   1      129.29      145.40      5.74 o
   8   8   1     1615.63     1565.78     43.13 o
   9   8   1     1038.85     1087.86     33.59 o
  10   8   1     1960.99     1910.89     69.38 o
 -10   9   1      612.46      590.42     26.94 o
  -9   9   1      502.34      539.57     23.34 o
  -8   9   1     1534.16     1529.15     43.67 o
  -7   9   1     1236.83     1257.39     29.11 o
  -6   9   1     1936.91     1965.09     35.06 o
  -5   9   1     4709.53     4695.88     77.35 o
  -4   9   1     3007.29     2915.63     45.73 o
  -3   9   1     4754.35     4768.09     65.86 o
  -2   9   1     2013.58     1993.14     24.47 o
  -1   9   1      264.69      271.30      4.67 o
   0   9   1      622.89      605.17      6.65 o
   1   9   1      251.60      247.23      5.03 o
   2   9   1     1795.79     1728.40     22.84 o
   3   9   1     4696.69     4718.16     59.72 o
   4   9   1     3118.48     3098.93     48.80 o
   5   9   1     4618.68     4606.40     76.81 o
   6   9   1     1994.28     1979.22     41.00 o
   7   9   1     1226.60     1273.55     29.11 o
   8   9   1     1385.63     1440.56     42.77 o
   9   9   1      529.38      573.52     24.42 o
  10   9   1      694.01      683.30     31.25 o
  -9  10   1      827.38      858.67     34.66 o
  -8  10   1      713.02      746.55     25.14 o
  -7  10   1      318.40      336.27     11.67 o
  -6  10   1      806.97      842.58     20.12 o
  -5  10   1      121.35      120.81      6.64 o
  -4  10   1      747.91      735.91     16.70 o
  -3  10   1     3400.07     3288.00     51.70 o
  -2  10   1     2411.76     2346.53     30.41 o
  -1  10   1     4259.47     4233.69     48.51 o
   0  10   1     2206.72     2130.13     25.01 o
   1  10   1     4319.26     4132.79     52.85 o
   2  10   1     2317.21     2273.59     31.13 o
   3  10   1     3242.42     3175.80     57.81 o
   4  10   1      819.89      818.24     18.32 o
   5  10   1      106.64      119.01      6.10 o
   6  10   1      836.93      856.79     20.30 o
   7  10   1      312.28      346.33     13.64 o
   8  10   1      590.82      605.52     21.37 o
   9  10   1      873.86      862.11     33.41 o
  -9  11   1      137.58      135.89     11.49 o
  -8  11   1     1260.83     1289.79     48.15 o
  -7  11   1      297.82      300.54     11.13 o
  -6  11   1     3617.30     3738.71     75.79 o
  -5  11   1      753.22      781.30     18.68 o
  -4  11   1     3475.33     3374.66     66.81 o
  -3  11   1      415.66      402.58     10.41 o
  -2  11   1     2396.87     2336.86     37.06 o
  -1  11   1      316.46      313.67      7.54 o
   0  11   1      850.43      842.38     15.99 o
   1  11   1      328.23      337.20      6.46 o
   2  11   1     2414.82     2284.91     36.71 o
   3  11   1      391.88      413.34     10.95 o
   4  11   1     3307.17     3321.56     66.61 o
   5  11   1      765.93      812.02     19.76 o
   6  11   1     3405.71     3460.85     70.56 o
   7  11   1      354.10      349.21     16.34 o
   8  11   1     1395.04     1408.68     49.05 o
   9  11   1      118.18      111.11     10.77 o
  -8  12   1       39.83       47.75      8.62 o
  -7  12   1      133.21      140.20     10.77 o
  -6  12   1      249.78      275.39      9.69 o
  -5  12   1      248.17      274.68      9.16 o
  -4  12   1      353.67      351.91     10.05 o
  -3  12   1     1871.73     1876.36     39.02 o
  -2  12   1       51.62       81.31      4.31 o
  -1  12   1     6506.99     6208.37    116.68 o
   0  12   1      529.80      499.78     13.11 o
   1  12   1     6104.23     5885.88    111.40 o
   2  12   1       66.30       78.80      4.31 o
   3  12   1     1921.53     1910.61     39.02 o
   4  12   1      349.62      363.04     10.41 o
   5  12   1      249.41      235.36      8.62 o
   6  12   1      272.08      268.04     12.21 o
   7  12   1      185.03      201.24     11.31 o
   8  12   1       25.39       36.44     10.23 o
  -8  13   1      841.35      771.02     32.87 o
  -7  13   1       18.42       11.67      7.00 o
  -6  13   1     2086.12     2098.93     47.46 o
  -5  13   1      175.87      181.31      8.08 o
  -4  13   1     3129.21     3179.70     64.79 o
  -3  13   1      170.06      174.49      9.51 o
  -2  13   1     1189.95     1128.21     30.73 o
  -1  13   1       64.65       62.47      5.56 o
   0  13   1      357.23      334.68     12.75 o
   1  13   1       49.84       55.64      5.56 o
   2  13   1     1301.59     1311.97     30.55 o
   3  13   1      156.93      174.31      7.00 o
   4  13   1     2919.04     2963.05     60.46 o
   5  13   1      184.66      188.85      8.62 o
   6  13   1     2080.72     2123.91     59.15 o
   7  13   1       32.71       23.69      7.54 o
   8  13   1      899.62      834.63     36.10 o
  -7  14   1      641.31      593.31     26.76 o
  -6  14   1      217.00      215.06     12.57 o
  -5  14   1      138.93      141.09     10.95 o
  -4  14   1      311.05      325.68     14.36 o
  -3  14   1     1110.62     1115.47     31.62 o
  -2  14   1      333.88      330.89     13.11 o
  -1  14   1     3713.78     3647.24     73.10 o
   0  14   1     1191.88     1166.62     34.86 o
   1  14   1     3424.25     3464.71     70.03 o
   2  14   1      341.40      337.18     11.85 o
   3  14   1     1070.02     1133.04     32.70 o
   4  14   1      299.35      291.92     12.21 o
   5  14   1      122.44      115.24      9.33 o
   6  14   1      204.58      208.60     11.85 o
   7  14   1      707.96      655.83     28.91 o
  -6  15   1     1159.63     1189.94     64.85 o
  -5  15   1      995.74     1052.60     41.85 o
  -4  15   1     1611.95     1735.84     50.50 o
  -3  15   1      299.70      293.36     14.18 o
  -2  15   1      812.84      865.53     27.84 o
  -1  15   1      457.48      479.42     19.39 o
   0  15   1      247.46      243.44     12.57 o
   1  15   1      443.38      426.26     13.47 o
   2  15   1      931.49      979.13     24.25 o
   3  15   1      354.04      351.72     14.54 o
   4  15   1     1535.60     1537.53     44.75 o
   5  15   1      799.63      814.65     43.64 o
   6  15   1     1094.82     1131.15     61.61 o
  -5  16   1       86.83       83.29     19.21 o
  -4  16   1      277.41      325.12     18.49 o
  -3  16   1      382.78      386.02     19.93 o
  -1  16   1      977.01     1071.83     45.09 o
   0  16   1      993.42     1049.39     31.79 o
   1  16   1     1032.55     1098.28     35.57 o
   2  16   1      868.21      837.88     31.79 o
   3  16   1      341.09      334.48     17.59 o
   4  16   1      292.31      287.96     20.83 o
   5  16   1       76.05       90.11     14.36 o
  -4  17   1      454.70      447.26     32.50 o
  -3  17   1      683.98      744.72     31.61 o
  -2  17   1      138.81      121.53     18.31 o
  -1  17   1       86.93      112.19     18.49 o
   0  17   1       37.19       35.72     10.77 o
   1  17   1      107.99       90.47     11.31 o
   2  17   1      122.01      145.22     15.26 o
   3  17   1      769.17      735.42     31.61 o
   4  17   1      464.82      400.04     30.88 o
  -2  18   1     1128.85     1085.71     63.05 o
  -1  18   1      210.42      245.04     26.21 o
   0  18   1     2251.90     2194.23    113.44 o
   1  18   1      225.08      227.99     25.31 o
   2  18   1     1092.38      946.29     56.40 o
   1   0   2      268.63      281.84      3.77 o
   2   0   2    48631.50    49819.01   1118.56 o
   3   0   2      102.44      113.10      3.05 o
   4   0   2      774.91      684.77     10.06 o
   5   0   2      450.40      417.40      8.08 o
   6   0   2      423.58      426.33      9.16 o
   7   0   2      334.09      310.27      8.08 o
   8   0   2      318.90      346.88     10.23 o
   9   0   2       47.07       54.93      7.54 o
  10   0   2     4323.17     4468.06     95.63 o
  11   0   2       46.65       34.46      9.33 o
 -11   1   2      303.77      275.04     13.29 o
 -10   1   2      259.55      268.75      9.51 o
  -9   1   2     1439.66     1510.09     35.40 o
  -8   1   2      354.67      337.19     10.05 o
  -7   1   2    11827.12    11648.96    180.59 o
  -6   1   2     1299.95     1248.12     20.67 o
  -5   1   2    11563.63    11215.48    140.61 o
  -4   1   2      467.29      476.21      7.36 o
  -3   1   2     9218.33     9177.13    105.10 o
  -2   1   2     2468.87     2481.12     26.95 o
  -1   1   2     9704.00    10039.47    105.46 o
   0   1   2     3447.17     3325.60     44.78 o
   1   1   2     9125.82     9258.13     97.90 o
   2   1   2     2581.48     2528.46     26.96 o
   3   1   2     8430.90     8237.21     93.96 o
   4   1   2      389.18      408.25      6.65 o
   5   1   2    11425.26    11171.81    138.76 o
   6   1   2     1321.93     1255.71     20.85 o
   7   1   2    11761.86    11503.22    162.23 o
   8   1   2      331.45      329.11     10.77 o
   9   1   2     1274.38     1377.82     31.44 o
  10   1   2      272.91      281.14     12.75 o
  11   1   2      338.11      325.50     13.64 o
 -11   2   2      183.85      176.64     10.23 o
 -10   2   2     2290.64     2301.22     46.21 o
  -9   2   2     1161.03     1206.99     24.08 o
  -8   2   2     1534.69     1531.78     29.12 o
  -7   2   2      773.74      800.98     17.07 o
  -6   2   2       98.87       99.27      5.56 o
  -5   2   2      463.63      455.48     11.85 o
  -4   2   2     2000.81     1855.58     26.29 o
  -3   2   2     6719.57     6585.82     68.79 o
  -2   2   2    19185.17    19117.08    227.89 o
  -1   2   2     8221.46     8212.41     82.71 o
   0   2   2     6728.18     7334.82     59.91 o
   1   2   2     7621.49     7723.12     70.53 o
   2   2   2    20013.89    19595.92    278.50 o
   3   2   2     6659.20     6481.65     70.42 o
   4   2   2     1942.66     1785.89     23.59 o
   5   2   2      547.18      544.80     10.42 o
   6   2   2       67.92       79.70      4.31 o
   7   2   2      661.48      660.25     13.29 o
   8   2   2     1589.43     1609.69     34.15 o
   9   2   2     1191.59     1280.87     31.80 o
  10   2   2     2301.59     2345.11     47.65 o
  11   2   2      247.58      250.79     13.46 o
 -11   3   2       63.43       48.64      9.15 o
 -10   3   2     1164.01     1127.32     25.87 o
  -9   3   2     1220.11     1249.98     24.97 o
  -8   3   2     1147.75     1161.80     22.46 o
  -7   3   2     4921.56     4755.93     70.89 o
  -6   3   2     8391.14     8281.61    107.64 o
  -5   3   2     9780.72     9778.40    124.35 o
  -4   3   2     5279.85     5307.43     62.80 o
  -3   3   2    14765.11    15361.84    163.49 o
  -2   3   2     1031.66      950.97     10.80 o
  -1   3   2     2401.61     2380.57     22.78 o
   0   3   2     8174.47     8237.59     79.26 o
   1   3   2     2442.70     2458.79     22.78 o
   2   3   2     1060.69      959.32      9.90 o
   3   3   2    14321.74    14884.99    148.79 o
   4   3   2     5351.74     5283.04     56.29 o
   5   3   2    10003.57     9865.95    131.48 o
   6   3   2     7973.94     7700.50    107.77 o
   7   3   2     5076.09     4894.68     73.61 o
   8   3   2     1282.98     1299.77     25.88 o
   9   3   2     1252.88     1301.59     26.59 o
  10   3   2     1120.08     1148.30     27.49 o
  11   3   2       72.25       74.67      8.80 o
 -11   4   2     1552.06     1400.34     53.55 o
 -10   4   2      410.48      420.86     14.36 o
  -9   4   2     3256.10     3436.55     54.71 o
  -8   4   2     1341.30     1372.05     23.54 o
  -7   4   2      217.06      185.63      5.57 o
  -6   4   2      513.05      503.94      9.34 o
  -5   4   2      633.46      631.24     10.24 o
  -4   4   2     1081.24     1076.50     14.20 o
  -3   4   2     6559.11     6377.80     62.27 o
  -2   4   2      852.15      830.73      9.35 o
  -1   4   2    12235.30    11748.29    131.75 o
   0   4   2     5435.46     5202.11     50.42 o
   1   4   2    12344.33    12162.48    128.08 o
   2   4   2      881.85      873.75      9.17 o
   3   4   2     6795.63     6671.33     68.11 o
   4   4   2     1040.68     1002.20     12.22 o
   5   4   2      697.41      704.22     10.42 o
   6   4   2      520.76      487.60      8.08 o
   7   4   2      206.76      178.09      4.85 o
   8   4   2     1302.93     1342.72     23.54 o
   9   4   2     3252.79     3366.17     60.65 o
  10   4   2      387.18      398.05     17.06 o
  11   4   2     1479.54     1420.21     54.80 o
 -11   5   2      479.21      403.09     20.83 o
 -10   5   2      669.98      706.47     30.89 o
  -9   5   2      499.77      494.88     12.75 o
  -8   5   2     3653.00     3738.87     57.26 o
  -7   5   2      851.35      844.65     14.91 o
  -6   5   2    12090.80    11926.12    152.71 o
  -5   5   2      485.54      469.82      8.80 o
  -4   5   2    11335.41    11753.08    126.50 o
  -3   5   2     6608.53     6804.18     66.92 o
  -2   5   2     9069.11     9068.84     92.32 o
  -1   5   2      118.47       97.31      1.97 o
   0   5   2      341.13      372.71      3.95 o
   1   5   2      179.04      126.59     11.85 o
   2   5   2     9216.05     9428.88    100.00 o
   3   5   2     6626.10     6752.13     68.56 o
   4   5   2    11284.43    11652.77    125.76 o
   5   5   2      474.80      455.27      7.54 o
   6   5   2    12097.05    11895.11    137.99 o
   7   5   2      821.39      815.35     13.65 o
   8   5   2     3722.75     3807.71     58.52 o
   9   5   2      546.73      579.83     20.83 o
  10   5   2      604.35      601.03     24.96 o
  11   5   2      437.93      417.45     20.83 o
 -10   6   2      657.05      673.24     27.30 o
  -9   6   2     1338.35     1372.05     29.11 o
  -8   6   2      201.40      201.96      7.54 o
  -7   6   2     1195.06     1217.40     20.48 o
  -6   6   2      641.14      642.64     11.32 o
  -5   6   2     1250.14     1232.88     18.69 o
  -4   6   2      825.34      823.30     10.60 o
  -3   6   2     5528.55     5370.74     53.37 o
  -2   6   2      771.49      730.89      8.99 o
  -1   6   2    15704.02    15329.15    199.47 o
   0   6   2      622.76      615.08      7.55 o
   1   6   2    14834.16    14399.89    207.83 o
   2   6   2      697.75      671.51      8.27 o
   3   6   2     5665.32     5569.20     55.37 o
   4   6   2      863.16      858.20     11.14 o
   5   6   2     1278.81     1277.50     17.80 o
   6   6   2      634.57      626.65     10.24 o
   7   6   2     1265.70     1324.05     22.10 o
   8   6   2      181.51      200.88     10.05 o
   9   6   2     1331.43     1357.31     44.20 o
  10   6   2      692.19      742.40     29.27 o
 -10   7   2      175.37      166.95     12.39 o
  -9   7   2      132.33      125.12      8.80 o
  -8   7   2     3673.92     3801.58     67.34 o
  -7   7   2      694.84      699.91     14.73 o
  -6   7   2     4669.29     4512.19     74.83 o
  -5   7   2      700.67      703.96     11.50 o
  -4   7   2    11104.04    11011.62    136.76 o
  -3   7   2      194.13      200.72      3.23 o
  -2   7   2     3648.60     3639.07     40.24 o
  -1   7   2     3153.50     3098.28     35.89 o
   0   7   2      200.98      200.73      2.87 o
   1   7   2     3386.00     3465.98     42.94 o
   2   7   2     3795.52     3894.11     44.76 o
   3   7   2      237.03      241.49      4.13 o
   4   7   2    11502.22    11471.03    153.38 o
   5   7   2      657.42      652.37     10.96 o
   6   7   2     4656.37     4477.15     66.54 o
   7   7   2      661.25      693.61     16.70 o
   8   7   2     3746.40     3653.26     92.55 o
   9   7   2      151.74      177.90     11.49 o
  10   7   2      175.62      184.72     13.64 o
 -10   8   2      269.66      248.28     15.80 o
  -9   8   2      498.78      499.89     19.57 o
  -8   8   2      193.46      198.55      7.90 o
  -7   8   2     1698.06     1738.07     32.00 o
  -6   8   2      711.25      711.26     14.73 o
  -5   8   2     1198.64     1163.09     20.67 o
  -4   8   2     2357.14     2308.01     30.23 o
  -3   8   2     1035.30     1069.12     12.22 o
  -2   8   2     2454.96     2347.99     32.05 o
  -1   8   2     9209.05     8824.10    108.31 o
   0   8   2     3879.82     3593.85     40.60 o
   1   8   2     9170.95     8830.75    127.38 o
   2   8   2     2604.95     2542.76     32.96 o
   3   8   2     1226.86     1248.77     16.54 o
   4   8   2     2090.98     2096.65     26.99 o
   5   8   2     1232.28     1182.18     20.49 o
   6   8   2      691.33      681.61     16.88 o
   7   8   2     1687.95     1685.74     44.22 o
   8   8   2      195.52      196.93     11.13 o
   9   8   2      449.55      444.75     17.06 o
  10   8   2      307.04      296.05     18.13 o
 -10   9   2      210.60      221.52     14.36 o
  -9   9   2      844.78      835.70     31.79 o
  -8   9   2     1871.36     1906.68     42.96 o
  -7   9   2      538.07      558.83     15.62 o
  -6   9   2     1966.31     1965.49     35.42 o
  -5   9   2     3759.02     3614.60     60.89 o
  -4   9   2     5551.06     5555.72     84.49 o
  -3   9   2     2450.24     2448.63     31.14 o
  -2   9   2      847.03      859.36     12.40 o
  -1   9   2      142.49      157.80      2.33 o
   0   9   2      126.79      131.95      3.23 o
   1   9   2      116.10      135.18      4.31 o
   2   9   2      709.17      705.27      9.88 o
   3   9   2     2286.59     2309.99     35.09 o
   4   9   2     5462.67     5442.03     94.05 o
   5   9   2     4052.48     4032.23     78.02 o
   6   9   2     1789.73     1799.78     38.65 o
   7   9   2      620.92      643.63     20.47 o
   8   9   2     1928.96     1928.70     54.11 o
   9   9   2      778.80      763.10     32.33 o
  10   9   2      204.83      185.80     15.26 o
  -9  10   2      343.33      332.86     17.95 o
  -8  10   2     1161.38     1176.72     35.39 o
  -7  10   2      637.64      673.62     18.68 o
  -6  10   2      133.68      146.66      7.54 o
  -5  10   2      114.88      106.09      5.92 o
  -4  10   2     2208.09     2199.91     38.49 o
  -3  10   2      323.64      330.55      6.82 o
  -2  10   2     1018.89     1023.15     14.73 o
  -1  10   2     2362.22     2326.22     26.99 o
   0  10   2    14854.11    14612.78    231.57 o
   1  10   2     2328.72     2286.54     29.69 o
   2  10   2     1071.19     1080.71     18.15 o
   3  10   2      382.21      390.19      9.16 o
   4  10   2     2255.28     2297.87     45.69 o
   5  10   2       88.42       83.83      4.85 o
   6  10   2      103.03      122.96      6.46 o
   7  10   2      564.97      577.33     18.86 o
   8  10   2     1192.06     1229.02     38.45 o
   9  10   2      362.80      370.57     18.67 o
  -9  11   2     1689.86     1587.37     57.87 o
  -8  11   2      345.35      364.64     17.24 o
  -7  11   2     1813.75     1845.47     40.80 o
  -6  11   2      849.44      870.60     21.19 o
  -5  11   2     2900.99     2989.82     60.28 o
  -4  11   2      975.73      978.21     21.56 o
  -3  11   2     3760.10     3626.29     70.26 o
  -2  11   2      950.64      928.31     18.51 o
  -1  11   2      780.01      732.19     14.19 o
   0  11   2     1061.52      968.70     14.38 o
   1  11   2      664.28      637.99     11.67 o
   2  11   2      845.42      820.43     15.81 o
   3  11   2     3669.27     3609.04     61.42 o
   4  11   2     1000.90      985.59     23.00 o
   5  11   2     2866.09     2911.45     59.92 o
   6  11   2      891.52      867.22     26.05 o
   7  11   2     1756.48     1771.15     51.05 o
   8  11   2      340.65      342.56     17.59 o
   9  11   2     1638.13     1605.82     62.18 o
  -8  12   2     1243.72     1215.72     46.35 o
  -7  12   2       77.64       82.93      8.26 o
  -6  12   2      177.18      186.88      7.36 o
  -5  12   2      619.36      640.39     16.52 o
  -4  12   2     1470.83     1492.77     31.81 o
  -3  12   2      192.34      197.47      6.82 o
  -2  12   2     2427.16     2362.44     59.55 o
  -1  12   2       25.75        9.87      6.10 o
   0  12   2     9353.65     9111.10    170.06 o
   1  12   2       16.59       14.36      2.51 o
   2  12   2     2526.96     2499.94     43.18 o
   3  12   2      204.02      219.56      7.90 o
   4  12   2     1561.94     1585.27     34.69 o
   5  12   2      544.08      538.00     14.72 o
   6  12   2      174.44      202.85     11.85 o
   7  12   2       87.84      116.50     10.95 o
   8  12   2     1227.44     1193.97     43.30 o
  -8  13   2      558.52      479.25     23.34 o
  -7  13   2     1480.50     1445.95     52.65 o
  -6  13   2      100.42      117.58      8.08 o
  -5  13   2     3969.98     4000.98     80.85 o
  -4  13   2       58.22       63.72      5.56 o
  -3  13   2     2816.90     2758.08     71.97 o
  -2  13   2      519.31      518.07     18.14 o
  -1  13   2      227.59      220.46      9.16 o
   0  13   2      335.61      330.00     12.39 o
   1  13   2      215.74      224.41      9.87 o
   2  13   2      477.80      449.10     13.29 o
   3  13   2     2910.25     2975.67     60.28 o
   4  13   2       77.84       82.39      5.74 o
   5  13   2     3938.91     3893.20     99.57 o
   6  13   2      117.72      110.22      8.62 o
   7  13   2     1559.95     1450.70     51.21 o
   8  13   2      506.84      463.79     23.52 o
  -7  14   2      356.66      333.04     17.42 o
  -6  14   2       31.74       40.03     10.23 o
  -5  14   2      302.44      342.73     14.00 o
  -4  14   2      274.68      307.18     15.26 o
  -3  14   2      686.38      675.80     22.45 o
  -2  14   2     2357.05     2431.86     65.28 o
  -1  14   2      889.95      866.34     25.33 o
   0  14   2     3244.59     3218.35     80.81 o
   1  14   2      954.31      902.85     21.74 o
   2  14   2     2441.12     2470.70     50.72 o
   3  14   2      687.55      687.66     23.17 o
   4  14   2      280.63      267.50     12.75 o
   5  14   2      300.90      320.29     13.29 o
   6  14   2       33.83       51.16      8.97 o
   7  14   2      394.44      379.91     19.57 o
  -6  15   2      465.57      469.53     30.88 o
  -5  15   2     1711.98     1842.12     64.34 o
  -4  15   2     1430.51     1483.31     50.67 o
  -3  15   2      664.65      657.28     21.91 o
  -2  15   2      293.55      307.72     15.98 o
  -1  15   2      863.55      871.31     37.72 o
   0  15   2       45.50       45.59      7.90 o
   1  15   2      826.52      852.79     22.81 o
   2  15   2      259.46      259.06     10.95 o
   3  15   2      680.20      716.37     24.24 o
   4  15   2     1371.79     1393.23     67.02 o
   5  15   2     1677.54     1717.89     83.39 o
   6  15   2      563.42      557.19     36.45 o
  -5  16   2      272.24      274.49     16.88 o
  -4  16   2       92.06      100.70     12.21 o
  -3  16   2      922.51      977.46     38.62 o
  -2  16   2      988.02     1070.93     54.43 o
  -1  16   2     2332.14     2394.57     87.03 o
   0  16   2      211.91      235.89     15.26 o
   1  16   2     2372.37     2431.15     64.38 o
   2  16   2      973.91     1021.52     30.54 o
   3  16   2      896.39      909.55     35.38 o
   4  16   2       83.94      164.06     26.75 o
   5  16   2      266.79      316.50     28.36 o
  -4  17   2      518.44      494.32     25.32 o
  -3  17   2       11.72       47.39     17.41 o
  -2  17   2      712.03      709.90     41.30 o
  -1  17   2      575.61      648.78     39.68 o
   0  17   2      147.35      159.05     15.98 o
   1  17   2      517.34      571.72     26.22 o
   2  17   2      762.44      751.77     32.15 o
   3  17   2       12.02       19.21     17.59 o
  -1  18   2     1089.76     1062.33     65.21 o
   0  18   2       10.72      -13.28     17.59 o
   1  18   2     1246.54     1177.79     47.79 o
   1   0   3    11409.95    11832.65    132.86 o
   2   0   3    12399.13    12577.25    141.51 o
   3   0   3    10916.12    10681.55    128.02 o
   4   0   3       54.84       72.16      2.87 o
   5   0   3      439.82      510.24     10.78 o
   6   0   3     9355.35     9235.22    130.47 o
   7   0   3      133.82      144.87      6.46 o
   8   0   3      347.11      356.58     10.95 o
   9   0   3     3116.77     3256.42     67.67 o
  10   0   3      141.24      149.35      9.16 o
  11   0   3     1889.83     1871.27     70.64 o
 -11   1   3      389.34      386.55     18.13 o
 -10   1   3      401.74      416.73     12.39 o
  -9   1   3      816.71      814.37     20.84 o
  -8   1   3     2919.96     2936.10     59.03 o
  -7   1   3       54.15       63.54      5.56 o
  -6   1   3     6460.02     6336.03     90.79 o
  -5   1   3     1527.58     1465.74     25.18 o
  -4   1   3    11211.18    10811.84    134.55 o
  -3   1   3     3616.60     3519.37     41.78 o
  -2   1   3    12439.40    12612.91    140.99 o
  -1   1   3     4861.11     5071.15     49.04 o
   0   1   3      535.71      476.91      5.04 o
   1   1   3     4554.27     4708.53     47.70 o
   2   1   3    12845.26    12908.10    155.84 o
   3   1   3     3555.17     3397.75     43.22 o
   4   1   3    11102.73    10761.69    135.44 o
   5   1   3     1581.57     1516.57     25.36 o
   6   1   3     6602.07     6489.01     93.69 o
   7   1   3       21.72       16.33      4.67 o
   8   1   3     3114.62     3139.67     62.28 o
   9   1   3      860.72      895.59     24.43 o
  10   1   3      313.49      321.37     12.39 o
  11   1   3      357.75      345.07     19.93 o
 -11   2   3      848.90      747.68     32.51 o
 -10   2   3     1195.56     1198.13     26.95 o
  -9   2   3     2129.54     2153.41     41.18 o
  -8   2   3      507.42      496.16     12.03 o
  -7   2   3     1209.54     1158.60     24.44 o
  -6   2   3     2791.59     2652.07     42.68 o
  -5   2   3     2281.78     2152.04     33.85 o
  -4   2   3     4986.93     5060.67     60.61 o
  -3   2   3     8471.64     8330.46     90.17 o
  -2   2   3     2850.77     2744.47     28.93 o
  -1   2   3    45537.10    48969.26   1099.32 o
   0   2   3     2187.00     2139.41     18.46 o
   1   2   3    44902.71    46001.01   1025.11 o
   2   2   3     2798.84     2634.00     30.55 o
   3   2   3     8684.56     8522.90     98.60 o
   4   2   3     5219.12     5205.35     62.26 o
   5   2   3     2285.64     2155.47     30.25 o
   6   2   3     2765.82     2763.09     46.46 o
   7   2   3     1303.46     1284.16     25.88 o
   8   2   3      504.19      555.60     14.90 o
   9   2   3     2021.90     2072.31     46.57 o
  10   2   3     1016.98     1030.91     28.38 o
  11   2   3      977.00      958.98     31.25 o
 -11   3   3      128.36      112.91     19.21 o
 -10   3   3     1168.45     1188.40     28.21 o
  -9   3   3     1228.61     1253.76     24.62 o
  -8   3   3     1228.95     1240.40     23.18 o
  -7   3   3     1813.63     1852.65     31.47 o
  -6   3   3     4420.26     4400.72     59.53 o
  -5   3   3     4546.19     4465.60     59.22 o
  -4   3   3    11976.40    11989.78    137.63 o
  -3   3   3    11237.95    11469.88    115.61 o
  -2   3   3     5794.56     5733.74     58.56 o
  -1   3   3      914.82      903.53      8.64 o
   0   3   3      186.06      156.25      1.80 o
   1   3   3      849.66      850.65      8.28 o
   2   3   3     6434.65     6341.75     68.30 o
   3   3   3    11988.59    12386.12    130.99 o
   4   3   3    11944.55    11734.44    129.03 o
   5   3   3     4549.46     4437.64     53.99 o
   6   3   3     4402.47     4412.90     71.07 o
   7   3   3     2029.21     2081.29     37.41 o
   8   3   3     1278.17     1315.39     22.82 o
   9   3   3     1215.90     1267.58     27.49 o
  10   3   3     1193.99     1196.51     30.18 o
  11   3   3      160.13      135.17     12.03 o
 -11   4   3      700.75      686.36     42.02 o
 -10   4   3     1625.24     1715.91     49.42 o
  -9   4   3     1279.82     1284.52     23.54 o
  -8   4   3     2355.47     2408.42     38.67 o
  -7   4   3     2457.90     2460.45     37.78 o
  -6   4   3      306.82      302.36      6.46 o
  -5   4   3     2480.50     2532.54     33.49 o
  -4   4   3     2749.05     2785.08     32.62 o
  -3   4   3     2777.50     2732.17     28.13 o
  -2   4   3    11112.39    11060.20    106.24 o
  -1   4   3    12142.65    11991.44    120.29 o
   0   4   3    37362.40    37079.21    671.67 o
   1   4   3    11938.35    11764.21    132.04 o
   2   4   3    11090.24    11158.43    107.15 o
   3   4   3     2856.87     2836.79     30.30 o
   4   4   3     2903.51     2874.02     30.82 o
   5   4   3     2442.08     2485.61     31.33 o
   6   4   3      287.01      293.20      6.28 o
   7   4   3     2458.07     2434.00     37.78 o
   8   4   3     2245.34     2269.70     41.19 o
   9   4   3     1245.48     1264.54     25.69 o
  10   4   3     1613.83     1646.16     60.56 o
  11   4   3      806.62      753.94     33.23 o
 -11   5   3      190.82      202.13     20.82 o
 -10   5   3      883.73      862.49     29.82 o
  -9   5   3     1215.19     1261.08     26.23 o
  -8   5   3      525.16      544.46     11.13 o
  -7   5   3     6573.56     6600.60     96.63 o
  -6   5   3      393.04      390.02      7.54 o
  -5   5   3    10583.51    10720.52    126.31 o
  -4   5   3      873.93      892.05     14.02 o
  -3   5   3     6475.18     6480.32     63.27 o
  -2   5   3      966.87      878.14      9.71 o
  -1   5   3     4542.82     4503.17     41.29 o
   0   5   3     1328.36     1298.91     12.42 o
   1   5   3     4624.55     4582.85     47.45 o
   2   5   3     1015.72      945.28     11.15 o
   3   5   3     6752.91     6742.06     69.65 o
   4   5   3      736.58      750.48     10.60 o
   5   5   3    10268.50    10081.26    116.82 o
   6   5   3      376.92      376.54      7.72 o
   7   5   3     6822.57     6948.84    102.07 o
   8   5   3      553.33      574.83     13.47 o
   9   5   3     1052.59     1041.57     26.23 o
  10   5   3      876.72      894.99     33.77 o
  11   5   3      185.47      198.18     14.54 o
 -10   6   3     1249.85     1210.18     44.56 o
  -9   6   3      828.76      854.76     19.40 o
  -8   6   3     1558.35     1599.05     30.91 o
  -7   6   3     1409.44     1371.66     23.36 o
  -6   6   3      585.39      576.87     10.06 o
  -5   6   3     2063.62     2084.79     27.71 o
  -4   6   3     4192.84     4082.68     46.55 o
  -3   6   3     3712.10     3838.57     38.97 o
  -2   6   3    14584.52    14685.26    165.77 o
  -1   6   3      161.63      177.39      3.23 o
   0   6   3    26870.38    27129.38    491.74 o
   1   6   3      170.00      195.52      3.59 o
   2   6   3    14663.22    14905.86    177.17 o
   3   6   3     3463.15     3559.27     39.32 o
   4   6   3     4375.23     4285.57     55.59 o
   5   6   3     2307.33     2284.58     31.67 o
   6   6   3      605.22      596.28     10.60 o
   7   6   3     1469.61     1473.83     24.98 o
   8   6   3     1443.62     1458.00     33.43 o
   9   6   3      811.06      851.33     27.30 o
  10   6   3     1284.00     1243.09     46.89 o
 -10   7   3       95.92       98.37      8.44 o
  -9   7   3     1055.84     1059.51     25.87 o
  -8   7   3      841.55      907.24     19.94 o
  -7   7   3     3121.06     3115.33     53.64 o
  -6   7   3     1071.95     1043.57     19.41 o
  -5   7   3     6898.86     6914.02     84.80 o
  -4   7   3     1710.76     1742.24     23.20 o
  -3   7   3     5674.38     5607.82     55.87 o
  -2   7   3     1775.16     1740.38     17.09 o
  -1   7   3     1131.06     1136.30     12.95 o
   0   7   3     5125.11     5144.46     60.42 o
   1   7   3     1097.44     1142.90     14.56 o
   2   7   3     1943.21     1960.73     23.94 o
   3   7   3     6009.13     5808.48     71.45 o
   4   7   3     1608.45     1637.72     23.20 o
   5   7   3     6556.40     6533.20     85.13 o
   6   7   3     1045.79     1058.82     18.33 o
   7   7   3     3304.25     3235.38     79.03 o
   8   7   3      869.91      904.75     28.56 o
   9   7   3      987.33     1018.67     35.03 o
  10   7   3       50.32       60.13      9.51 o
 -10   8   3     1594.00     1510.00     58.94 o
  -9   8   3      792.45      802.45     30.35 o
  -8   8   3      887.30      934.38     20.84 o
  -7   8   3      503.67      507.28     12.21 o
  -6   8   3      302.45      279.19      8.08 o
  -5   8   3     1868.70     1884.27     32.01 o
  -4   8   3     1059.97     1081.98     17.07 o
  -3   8   3     4346.45     4479.49     50.52 o
  -2   8   3     4968.36     5032.10     58.52 o
  -1   8   3     5073.40     4944.12     53.49 o
   0   8   3     4611.41     4329.51     53.64 o
   1   8   3     4717.33     4697.78     57.62 o
   2   8   3     4849.24     4879.28     56.35 o
   3   8   3     4520.83     4550.07     58.11 o
   4   8   3     1111.06     1105.40     18.51 o
   5   8   3     1883.95     1863.44     31.47 o
   6   8   3      269.34      248.84      8.44 o
   7   8   3      583.76      589.03     18.68 o
   8   8   3      985.13      993.38     31.80 o
   9   8   3      671.21      659.97     27.66 o
  10   8   3     1524.12     1512.26     58.76 o
 -10   9   3      320.34      289.58     18.49 o
  -9   9   3      130.53      131.40      9.69 o
  -8   9   3      937.77      980.38     26.23 o
  -7   9   3     2165.82     2161.58     47.65 o
  -6   9   3     2527.81     2572.36     45.51 o
  -5   9   3     2978.46     2994.39     51.84 o
  -4   9   3      959.82      935.18     16.89 o
  -3   9   3     2053.28     2054.07     28.24 o
  -2   9   3     2259.07     2214.81     31.13 o
  -1   9   3     2881.08     2928.69     30.44 o
   0   9   3     3325.38     3209.57     40.19 o
   1   9   3     2881.25     2911.58     37.46 o
   2   9   3     2487.61     2430.69     34.56 o
   3   9   3     2226.08     2181.31     32.75 o
   4   9   3      943.57      900.30     18.15 o
   5   9   3     3231.09     3247.55     62.84 o
   6   9   3     2469.79     2537.33     52.71 o
   7   9   3     2127.96     2047.33     53.58 o
   8   9   3      977.71     1002.15     33.77 o
   9   9   3      112.01      124.40      9.87 o
  10   9   3      290.80      298.55     18.67 o
  -9  10   3      637.11      638.21     27.30 o
  -8  10   3      826.62      875.21     23.17 o
  -7  10   3      911.57      960.99     23.89 o
  -6  10   3       48.16       46.13      4.49 o
  -5  10   3      479.75      483.22     12.93 o
  -4  10   3     3183.22     3089.41     51.67 o
  -3  10   3     1376.29     1382.95     22.83 o
  -2  10   3     2137.68     2126.09     33.10 o
  -1  10   3     4225.39     4184.73     51.57 o
   0  10   3     2136.65     2135.11     32.93 o
   1  10   3     4331.23     4329.32     59.15 o
   2  10   3     2293.16     2305.48     37.61 o
   3  10   3     1592.81     1561.07     26.61 o
   4  10   3     3164.55     3077.65     61.03 o
   5  10   3      459.30      459.51     12.21 o
   6  10   3       70.38       57.80      7.00 o
   7  10   3      882.87      902.41     28.20 o
   8  10   3      936.36      938.51     32.15 o
   9  10   3      599.86      591.68     24.78 o
  -9  11   3      160.47      156.71     10.95 o
  -8  11   3      787.49      775.50     30.89 o
  -7  11   3      689.07      744.57     19.58 o
  -6  11   3     2414.85     2474.37     52.34 o
  -5  11   3      717.91      736.91     17.78 o
  -4  11   3     5141.01     5093.08     97.02 o
  -3  11   3      604.93      584.76     14.55 o
  -2  11   3      760.01      746.35     11.68 o
  -1  11   3     1870.84     1826.03     28.41 o
   0  11   3      291.33      242.56      5.57 o
   1  11   3     1902.62     1868.90     26.98 o
   2  11   3      806.79      773.51     14.73 o
   3  11   3      539.38      515.94     11.85 o
   4  11   3     5276.97     5358.48    102.99 o
   5  11   3      822.48      817.63     19.94 o
   6  11   3     2578.33     2645.94     69.97 o
   7  11   3      677.88      690.51     23.35 o
   8  11   3      811.32      847.89     33.23 o
   9  11   3      181.19      167.31     12.92 o
  -8  12   3      952.28      899.87     35.20 o
  -7  12   3      276.36      311.48     12.93 o
  -6  12   3      173.74      175.92      8.62 o
  -5  12   3      388.62      372.20     10.95 o
  -4  12   3     1122.13     1130.64     25.33 o
  -3  12   3     3602.48     3541.01     69.69 o
  -2  12   3      309.75      273.26     11.49 o
  -1  12   3     4870.72     4748.62     92.87 o
   0  12   3       37.44       42.00      5.56 o
   1  12   3     5033.03     4902.10     72.32 o
   2  12   3      314.14      316.71      7.90 o
   3  12   3     3537.32     3542.60     60.68 o
   4  12   3     1129.07     1128.49     25.69 o
   5  12   3      395.15      410.27     15.08 o
   6  12   3      163.88      121.89      9.16 o
   7  12   3      284.58      295.86     14.90 o
   8  12   3      943.80      921.24     36.46 o
  -8  13   3     1650.42     1475.89     56.43 o
  -7  13   3      395.94      381.71     17.77 o
  -6  13   3     2827.34     2893.20     61.88 o
  -5  13   3        9.04       12.21      4.85 o
  -4  13   3     2348.44     2356.63     49.64 o
  -3  13   3      735.33      725.60     22.81 o
  -2  13   3     1744.19     1708.49     43.86 o
  -1  13   3      426.67      402.03     20.83 o
   0  13   3      491.44      492.38     14.37 o
   1  13   3      526.88      524.18     14.73 o
   2  13   3     1680.99     1672.99     30.74 o
   3  13   3      769.19      759.75     15.63 o
   4  13   3     2585.24     2604.60     67.81 o
   5  13   3       17.85       26.92      6.64 o
   6  13   3     2801.71     2885.41     81.66 o
   7  13   3      402.14      430.01     19.21 o
   8  13   3     1567.27     1407.34     57.50 o
  -7  14   3      184.65      159.23     10.23 o
  -6  14   3      568.54      583.23     25.68 o
  -5  14   3       44.73       45.23      8.26 o
  -4  14   3      213.86      245.40     13.46 o
  -3  14   3     1406.80     1418.52     40.07 o
  -2  14   3      979.66      968.78     29.10 o
  -1  14   3     2751.09     2761.22     95.89 o
   0  14   3      316.32      304.14     13.82 o
   1  14   3     2905.99     2946.19     59.74 o
   2  14   3      962.24      982.06     22.99 o
   3  14   3     1343.24     1410.54     38.99 o
   4  14   3      241.13      216.15     10.95 o
   5  14   3       45.19       52.77      7.72 o
   6  14   3      569.53      535.83     22.27 o
   7  14   3      160.61      136.79     12.21 o
  -6  15   3     1135.74     1090.94     63.41 o
  -5  15   3     1185.73     1299.40     46.17 o
  -4  15   3      631.57      640.91     25.68 o
  -3  15   3     1022.23     1043.49     33.05 o
  -2  15   3      300.89      327.47     20.65 o
  -1  15   3      551.07      545.71     26.58 o
   0  15   3     1167.08     1177.85     34.49 o
   1  15   3      497.10      492.90     14.36 o
   2  15   3      278.48      281.14     10.95 o
   3  15   3     1049.56     1161.36     35.57 o
   4  15   3      690.06      679.19     38.97 o
   5  15   3     1233.34     1276.63     63.24 o
   6  15   3     1183.14     1046.97     59.64 o
  -5  16   3      208.47      191.37     14.18 o
  -4  16   3      363.69      354.05     19.57 o
  -3  16   3      386.44      382.96     19.75 o
  -2  16   3     1844.77     1843.98     86.64 o
  -1  16   3      315.25      324.96     22.44 o
   0  16   3     1489.25     1569.11     67.21 o
   1  16   3      333.24      375.23     17.24 o
   2  16   3     1912.08     2025.08     54.46 o
   3  16   3      412.89      415.83     29.09 o
   4  16   3      313.58      290.48     21.36 o
   5  16   3      209.35      150.08     16.16 o
  -4  17   3      113.94       85.62     11.67 o
  -3  17   3      865.30      839.10     50.29 o
  -2  17   3      997.46     1011.81     54.43 o
  -1  17   3       26.59       17.95     17.05 o
   0  17   3      245.77      268.03     20.47 o
   1  17   3       51.65       49.72      9.51 o
   2  17   3     1022.32     1050.99     41.85 o
   3  17   3      771.17      770.80     47.05 o
  -1  18   3      447.74      436.84     34.65 o
   0  18   3      772.99      767.75     51.72 o
   1  18   3      418.97      338.44     29.09 o
   0   0   4    23867.05    23897.11    544.55 o
   1   0   4     5633.12     6022.83     60.97 o
   2   0   4    13392.62    13381.95    175.24 o
   3   0   4     4753.53     4696.36     54.73 o
   4   0   4     4685.25     4480.61     62.94 o
   5   0   4     3986.49     4041.75     60.63 o
   6   0   4      484.13      460.83     10.78 o
   7   0   4     1582.07     1566.61     28.76 o
   8   0   4     2373.48     2381.63     48.93 o
   9   0   4      417.17      426.26     13.65 o
  10   0   4     1212.24     1292.11     35.39 o
  11   0   4        0.67        6.46      7.18 o
 -11   1   4      253.94      254.74     17.23 o
 -10   1   4      614.44      599.78     15.80 o
  -9   1   4     1515.30     1567.68     31.63 o
  -8   1   4     1553.30     1558.94     35.23 o
  -7   1   4     3507.20     3450.79     57.10 o
  -6   1   4      442.98      457.22     10.77 o
  -5   1   4     6396.06     6095.71     85.99 o
  -4   1   4     2168.67     2084.70     31.16 o
  -3   1   4     9905.25     9876.60    111.83 o
  -2   1   4     2812.66     2709.51     34.89 o
  -1   1   4      453.64      451.40      5.03 o
   0   1   4    20184.24    19929.98    322.32 o
   1   1   4      594.27      532.01     19.60 o
   2   1   4     2657.96     2596.56     32.71 o
   3   1   4    10683.90    10675.33    128.87 o
   4   1   4     2176.40     2044.91     33.68 o
   5   1   4     6123.61     5838.17     81.62 o
   6   1   4      544.87      545.10     12.39 o
   7   1   4     3135.85     3208.74     54.20 o
   8   1   4     1504.02     1534.78     33.61 o
   9   1   4     1640.92     1665.26     36.67 o
  10   1   4      576.49      600.13     22.81 o
  11   1   4      222.90      227.45     15.44 o
 -11   2   4      113.97      110.58     10.59 o
 -10   2   4     1011.14      992.46     26.77 o
  -9   2   4      382.31      398.24     10.77 o
  -8   2   4     1371.10     1344.98     25.16 o
  -7   2   4     1418.73     1392.50     23.55 o
  -6   2   4     1775.11     1785.59     26.80 o
  -5   2   4     4958.90     4874.12     63.59 o
  -4   2   4     4465.36     4422.29     53.68 o
  -3   2   4      979.55      976.47     12.95 o
  -2   2   4    11361.95    11537.70    122.59 o
  -1   2   4    16133.64    16284.96    196.44 o
   0   2   4    45247.97    45639.31    719.15 o
   1   2   4    16345.03    16693.89    186.97 o
   2   2   4    10831.50    10832.47    124.10 o
   3   2   4     1315.07     1194.65     57.76 o
   4   2   4     4599.08     4467.85     69.42 o
   5   2   4     4626.15     4508.67     65.37 o
   6   2   4     1855.35     1925.52     32.20 o
   7   2   4     1624.61     1644.49     32.00 o
   8   2   4     1327.83     1319.59     31.09 o
   9   2   4      431.49      460.92     15.26 o
  10   2   4     1059.43      988.19     28.02 o
  11   2   4      126.04      127.81      9.87 o
 -11   3   4      373.21      329.45     26.75 o
 -10   3   4      138.17      142.17      7.36 o
  -9   3   4      648.68      691.95     16.70 o
  -8   3   4     2862.57     2940.24     51.47 o
  -7   3   4     2050.00     2050.72     35.61 o
  -6   3   4      587.00      589.65     11.49 o
  -5   3   4     3633.66     3679.34     49.77 o
  -4   3   4     9386.36     9203.31    107.38 o
  -3   3   4     2958.40     2846.10     32.12 o
  -2   3   4     3112.10     2988.22     41.20 o
  -1   3   4     9069.14     9244.78     82.26 o
   0   3   4     3182.06     3431.56     28.24 o
   1   3   4     8866.27     9150.44     87.91 o
   2   3   4     2692.37     2644.50     26.54 o
   3   3   4     2844.42     2748.29     29.41 o
   4   3   4     9214.99     8864.94    117.73 o
   5   3   4     3402.36     3473.47     47.05 o
   6   3   4      613.48      619.13     11.32 o
   7   3   4     2052.79     2061.69     36.87 o
   8   3   4     2608.71     2681.04     47.50 o
   9   3   4      562.29      562.60     14.19 o
  10   3   4      192.20      208.60     10.41 o
  11   3   4      346.77      320.11     18.67 o
 -11   4   4     1783.87     1718.68     95.07 o
 -10   4   4     1510.79     1522.57     44.39 o
  -9   4   4      327.22      319.76      9.16 o
  -8   4   4      514.78      516.63     10.77 o
  -7   4   4     1361.43     1358.56     22.29 o
  -6   4   4      822.55      855.86     14.01 o
  -5   4   4      702.51      689.30     11.14 o
  -4   4   4     1055.64      999.46     13.48 o
  -3   4   4     6501.91     6560.03     68.39 o
  -2   4   4     6480.60     6381.19     64.69 o
  -1   4   4     8964.13     8621.29     83.62 o
   0   4   4     1426.64     1403.71     13.15 o
   1   4   4     9075.01     8755.44     89.31 o
   2   4   4     6402.88     6358.27     68.50 o
   3   4   4     6204.97     6201.30     60.93 o
   4   4   4     1125.75     1068.95     15.64 o
   5   4   4      611.71      604.26     10.06 o
   6   4   4      880.19      924.72     14.55 o
   7   4   4     1472.82     1468.36     24.09 o
   8   4   4      456.71      444.60     11.13 o
   9   4   4      360.86      361.24     10.77 o
  10   4   4     1399.77     1386.79     40.43 o
  11   4   4     1864.34     1796.78     73.15 o
 -11   5   4      121.13      119.19     19.03 o
 -10   5   4      504.84      495.94     17.96 o
  -9   5   4      215.02      203.04      8.62 o
  -8   5   4     1562.95     1583.81     26.96 o
  -7   5   4      217.79      214.00      6.64 o
  -6   5   4     4369.86     4345.88     56.26 o
  -5   5   4     1414.99     1439.39     20.14 o
  -4   5   4     7468.16     7331.90     81.39 o
  -3   5   4     3172.34     3179.97     32.82 o
  -2   5   4     4410.88     4341.72     42.68 o
  -1   5   4     5695.25     5604.61     57.87 o
   0   5   4     1002.54     1121.31     10.79 o
   1   5   4     5384.61     5410.66     53.48 o
   2   5   4     4245.75     4218.65     46.28 o
   3   5   4     3424.39     3442.79     38.07 o
   4   5   4     7338.52     7163.20     89.71 o
   5   5   4     1418.01     1467.80     21.39 o
   6   5   4     4743.68     4846.51     63.49 o
   7   5   4      223.77      235.36      6.46 o
   8   5   4     1451.10     1434.68     28.04 o
   9   5   4      136.60      137.15      8.62 o
  10   5   4      564.28      557.55     24.06 o
  11   5   4      190.69      173.59     14.00 o
 -10   6   4      147.61      148.10      9.51 o
  -9   6   4     2161.53     2242.61     43.87 o
  -8   6   4      451.16      481.40     12.03 o
  -7   6   4      871.57      887.75     18.14 o
  -6   6   4      895.60      932.94     14.91 o
  -5   6   4      758.92      731.68     10.96 o
  -4   6   4     2537.62     2584.90     30.61 o
  -3   6   4     4422.79     4382.93     44.06 o
  -2   6   4     2617.81     2597.91     25.41 o
  -1   6   4    15310.35    14915.01    158.95 o
   0   6   4       24.29       13.82      1.08 o
   1   6   4    16208.11    15969.72    207.44 o
   2   6   4     2886.76     2925.83     33.17 o
   3   6   4     4277.84     4273.91     44.78 o
   4   6   4     2568.60     2577.08     33.49 o
   5   6   4      753.47      727.91     11.86 o
   6   6   4      808.75      837.29     14.01 o
   7   6   4      733.41      712.34     15.09 o
   8   6   4      554.94      565.48     15.62 o
   9   6   4     2142.38     2200.50     64.55 o
  10   6   4      120.96      149.53     11.85 o
 -10   7   4      187.65      170.90     13.10 o
  -9   7   4     1466.27     1520.76     31.99 o
  -8   7   4      470.01      493.25     12.75 o
  -7   7   4      328.04      327.85      8.98 o
  -6   7   4     6432.04     6498.98    107.64 o
  -5   7   4      266.77      291.93      6.10 o
  -4   7   4     2654.21     2589.58     30.61 o
  -3   7   4     1698.70     1634.74     18.17 o
  -2   7   4     3418.64     3201.71     32.10 o
  -1   7   4     3366.74     3309.11     37.34 o
   0   7   4      143.66      171.27      3.41 o
   1   7   4     3211.22     3163.02     37.69 o
   2   7   4     3414.79     3205.84     37.87 o
   3   7   4     1874.98     1758.71     25.19 o
   4   7   4     2484.88     2455.33     34.74 o
   5   7   4      318.72      331.81      7.36 o
   6   7   4     6426.97     6571.37     95.72 o
   7   7   4      335.80      338.26     11.31 o
   8   7   4      486.61      490.39     17.60 o
   9   7   4     1472.16     1525.97     43.67 o
  10   7   4      248.84      242.18     21.18 o
 -10   8   4      241.23      253.31     21.18 o
  -9   8   4     1823.62     1862.64     53.74 o
  -8   8   4      712.33      745.31     17.24 o
  -7   8   4      114.72      127.09      6.10 o
  -6   8   4      901.30      924.97     18.86 o
  -5   8   4      570.27      566.98     21.55 o
  -4   8   4     4306.88     4287.76     57.53 o
  -3   8   4     6955.96     6846.81     81.25 o
  -2   8   4     1233.80     1229.62     16.00 o
  -1   8   4     5997.05     5979.45     65.12 o
   0   8   4     1001.35     1010.62     14.02 o
   1   8   4     6024.77     5997.21     79.42 o
   2   8   4     1123.95     1107.40     14.74 o
   3   8   4     6825.21     6694.88     90.28 o
   4   8   4     4409.38     4482.11     58.98 o
   5   8   4      462.48      459.89      8.62 o
   6   8   4      903.68      968.27     21.38 o
   7   8   4      166.37      176.11     10.59 o
   8   8   4      631.64      666.25     21.37 o
   9   8   4     1766.25     1800.55     62.37 o
  10   8   4      218.76      215.42     15.26 o
 -10   9   4      384.51      404.14     29.09 o
  -9   9   4      548.31      553.60     19.21 o
  -8   9   4      645.45      696.24     20.83 o
  -7   9   4     1808.19     1857.12     35.05 o
  -6   9   4     3287.95     3314.65     57.61 o
  -5   9   4     2828.03     2754.88     47.15 o
  -4   9   4      385.93      399.52      8.80 o
  -3   9   4     1126.17     1122.30     18.33 o
  -2   9   4     3200.06     3198.94     41.43 o
  -1   9   4     3728.06     3730.87     38.58 o
   0   9   4     1959.15     1918.61     24.83 o
   1   9   4     3754.36     3660.85     45.61 o
   2   9   4     3095.49     3087.24     41.25 o
   3   9   4     1079.23     1060.24     15.45 o
   4   9   4      215.75      299.99     52.96 o
   5   9   4     2651.75     2644.12     53.62 o
   6   9   4     3404.83     3257.20     82.28 o
   7   9   4     1852.31     1860.60     48.36 o
   8   9   4      561.45      540.86     19.75 o
   9   9   4      653.86      650.43     28.19 o
  10   9   4      367.88      351.18     20.83 o
  -9  10   4      564.33      493.98     24.24 o
  -8  10   4      375.48      395.71     12.57 o
  -7  10   4      610.27      658.16     16.88 o
  -6  10   4      441.53      454.28     13.47 o
  -5  10   4     1035.81     1065.74     20.84 o
  -4  10   4      377.02      367.91      8.80 o
  -3  10   4     4084.41     4072.07     62.18 o
  -2  10   4     4965.25     4960.92     72.72 o
  -1  10   4     2609.44     2509.96     37.44 o
   0  10   4      805.14      812.56     13.65 o
   1  10   4     2717.87     2633.75     41.05 o
   2  10   4     4855.80     4672.41     76.14 o
   3  10   4     4112.51     3967.46     62.18 o
   4  10   4      385.43      395.56     11.13 o
   5  10   4      987.12     1022.04     22.46 o
   6  10   4      477.00      483.03     16.34 o
   7  10   4      621.50      671.63     21.73 o
   8  10   4      376.65      398.58     16.52 o
   9  10   4      571.75      568.68     24.78 o
  -9  11   4      471.58      429.49     22.08 o
  -8  11   4      205.48      208.24     10.41 o
  -7  11   4     1853.29     1919.92     44.22 o
  -6  11   4      216.98      214.89      8.08 o
  -5  11   4     2540.43     2580.64     53.07 o
  -4  11   4     1308.41     1290.46     28.57 o
  -3  11   4     1213.60     1142.88     24.08 o
  -2  11   4     1913.86     1881.74     31.83 o
  -1  11   4     1137.03     1110.71     20.31 o
   0  11   4      518.88      519.36      9.34 o
   1  11   4     1178.83     1124.95     18.51 o
   2  11   4     2101.84     2071.67     36.69 o
   3  11   4     1167.66     1125.94     21.92 o
   4  11   4     1246.70     1251.75     28.03 o
   5  11   4     2407.71     2396.16     60.61 o
   6  11   4      162.50      159.95     10.05 o
   7  11   4     1764.44     1765.93     50.51 o
   8  11   4      188.69      200.52     12.93 o
   9  11   4      462.36      452.82     22.44 o
  -8  12   4      421.52      378.12     19.03 o
  -7  12   4      674.27      679.90     20.65 o
  -6  12   4       26.88       33.21      6.10 o
  -5  12   4      717.22      734.55     17.96 o
  -4  12   4      192.01      195.86      8.08 o
  -3  12   4      514.96      491.49     12.75 o
  -2  12   4     3831.75     3709.19     91.14 o
  -1  12   4      337.34      307.74     17.42 o
   0  12   4     4699.72     4494.15     74.10 o
   1  12   4      369.85      382.99      8.26 o
   2  12   4     3718.54     3638.74     55.11 o
   3  12   4      445.58      426.28      9.88 o
   4  12   4      140.99      153.66      7.00 o
   5  12   4      827.86      786.71     23.53 o
   6  12   4       19.88       25.85      8.62 o
   7  12   4      643.32      656.18     26.76 o
   8  12   4      419.24      444.91     22.62 o
  -8  13   4      114.30       90.29     10.59 o
  -7  13   4     1495.62     1452.60     43.48 o
  -6  13   4      778.78      800.29     21.55 o
  -5  13   4     2157.75     2174.49     45.31 o
  -4  13   4      194.69      226.01     11.67 o
  -3  13   4     1307.31     1357.38     37.02 o
  -2  13   4      550.97      555.07     18.68 o
  -1  13   4      360.82      386.57     21.55 o
   0  13   4     1871.68     1825.41     38.65 o
   1  13   4      380.61      367.90     11.49 o
   2  13   4      536.01      527.41     11.85 o
   3  13   4     1244.43     1244.83     23.72 o
   4  13   4      161.29      176.46     10.05 o
   5  13   4     2139.13     2166.18     58.25 o
   6  13   4      707.37      740.98     23.17 o
   7  13   4     1470.59     1482.58     51.75 o
   8  13   4      150.59      162.64     17.95 o
  -7  14   4      350.37      326.93     26.21 o
  -6  14   4      144.79      159.40     14.00 o
  -5  14   4      568.65      615.20     21.91 o
  -4  14   4      591.83      643.41     22.81 o
  -3  14   4      658.66      653.16     22.09 o
  -2  14   4     1724.89     1723.42     46.55 o
  -1  14   4       93.44       89.21     12.03 o
   0  14   4     1423.04     1455.08     54.09 o
   1  14   4       71.91       63.54      7.18 o
   2  14   4     1724.58     1739.95     38.11 o
   3  14   4      643.49      661.95     18.50 o
   4  14   4      641.30      595.67     19.93 o
   5  14   4      716.04      688.54     22.27 o
   6  14   4      118.88      125.65     10.77 o
   7  14   4      301.77      273.06     17.06 o
  -6  15   4      848.96      783.06     34.12 o
  -5  15   4      711.98      764.67     30.89 o
  -4  15   4      263.73      275.93     14.72 o
  -3  15   4     1739.22     1858.80     52.48 o
  -2  15   4      628.14      656.18     31.25 o
  -1  15   4      113.01      134.27     14.18 o
   0  15   4      168.35      166.23     15.62 o
   1  15   4      151.34      162.82      8.98 o
   2  15   4      703.63      757.87     20.65 o
   3  15   4     1606.86     1704.23     74.40 o
   4  15   4      276.69      266.78     21.90 o
   5  15   4      786.27      755.92     42.56 o
   6  15   4      816.20      776.75     48.31 o
  -5  16   4      515.41      477.08     22.98 o
  -4  16   4      356.26      367.51     19.39 o
  -3  16   4      700.08      714.75     37.71 o
  -2  16   4      123.19      118.47     19.03 o
  -1  16   4      887.25      909.92     40.23 o
   0  16   4     2308.29     2551.13    110.22 o
   1  16   4      778.86      790.41     21.37 o
   2  16   4      108.36      120.63      9.33 o
   3  16   4      756.06      796.85     48.13 o
   4  16   4      382.45      394.45     28.01 o
   5  16   4      512.65      535.08     34.83 o
  -3  17   4      363.70      349.02     28.37 o
  -2  17   4      570.98      586.46     37.17 o
  -1  17   4      120.16      125.12     19.57 o
   0  17   4      331.89      312.03     24.06 o
   1  17   4      163.64      170.36     18.85 o
   2  17   4      522.62      513.36     23.16 o
   3  17   4      353.47      445.43     33.75 o
  -1  18   4      974.63      986.45     57.30 o
   0  18   4      121.68      119.19     22.08 o
   1   0   5    26082.33    26123.08    418.50 o
   2   0   5      150.87      218.34      3.95 o
   3   0   5     5416.18     5449.16     62.93 o
   4   0   5    17710.40    17384.39    249.71 o
   5   0   5     2749.95     2760.69     41.79 o
   6   0   5      249.44      268.77      7.72 o
   7   0   5      390.09      388.03     10.59 o
   8   0   5     1769.03     1754.11     37.21 o
   9   0   5     1397.12     1404.35     32.35 o
  10   0   5       93.07      106.98      8.98 o
  11   0   5     2763.92     2658.04     97.48 o
 -11   1   5     1046.27      958.85     40.42 o
 -10   1   5      578.45      578.94     27.83 o
  -9   1   5      663.46      673.82     15.27 o
  -8   1   5     3109.11     3059.23     62.10 o
  -7   1   5     1915.87     1880.91     34.71 o
  -6   1   5    10464.80    10555.06    148.38 o
  -5   1   5     6282.64     6110.74     86.14 o
  -4   1   5    10540.33    10377.98    139.91 o
  -3   1   5     2414.44     2473.70     28.13 o
  -2   1   5     7985.79     7869.70    104.04 o
  -1   1   5    20586.12    20211.93    323.12 o
   0   1   5    21874.81    22578.23    273.69 o
   1   1   5    20218.30    20301.12    294.72 o
   2   1   5     7710.54     7668.49     94.29 o
   3   1   5     2491.74     2548.00     30.84 o
   4   1   5    11003.14    10876.62    158.63 o
   5   1   5     6169.16     6026.61     92.64 o
   6   1   5    10983.47    10994.73    154.10 o
   7   1   5     1971.04     1930.83     35.25 o
   8   1   5     3084.11     3154.73     63.36 o
   9   1   5      679.17      688.55     20.29 o
  10   1   5      629.97      647.20     22.45 o
  11   1   5     1022.25      964.04     40.42 o
 -11   2   5     1552.77     1461.08     60.74 o
 -10   2   5      672.04      643.45     24.24 o
  -9   2   5      888.67      915.89     19.94 o
  -8   2   5     1257.04     1250.67     24.08 o
  -7   2   5     2109.06     2144.20     33.82 o
  -6   2   5     2217.85     2187.68     32.93 o
  -5   2   5      667.90      664.33     12.04 o
  -4   2   5     4210.94     4120.42     52.74 o
  -3   2   5     7612.04     7623.03     86.98 o
  -2   2   5     5345.54     5341.69     61.93 o
  -1   2   5     7428.38     7258.29     70.27 o
   0   2   5     6371.16     6328.60     57.56 o
   1   2   5     7045.24     6950.66     72.21 o
   2   2   5     5175.74     5231.52     60.64 o
   3   2   5     7628.99     7683.49     95.35 o
   4   2   5     3886.25     3674.28     56.51 o
   5   2   5      723.41      710.91     14.55 o
   6   2   5     2078.12     2004.19     33.46 o
   7   2   5     2063.38     2024.32     38.85 o
   8   2   5     1272.77     1290.94     28.39 o
   9   2   5      933.78     1006.64     25.33 o
  10   2   5      715.15      701.83     23.71 o
  11   2   5     1415.85     1315.58     43.12 o
 -11   3   5      554.28      534.56     25.32 o
 -10   3   5      476.18      483.54     21.73 o
  -9   3   5     1689.02     1733.04     31.27 o
  -8   3   5     2331.38     2349.37     42.27 o
  -7   3   5     4337.22     4250.93     71.02 o
  -6   3   5     3897.41     3953.61     54.98 o
  -5   3   5     3040.55     3077.90     42.88 o
  -4   3   5     3659.61     3509.44     42.95 o
  -3   3   5     4912.73     4803.81     52.67 o
  -2   3   5     3639.06     3654.92     38.87 o
  -1   3   5     9588.04     9873.09     90.63 o
   0   3   5     2739.50     2597.61     22.77 o
   1   3   5    10116.63    10439.48    112.97 o
   2   3   5     3548.55     3610.69     37.78 o
   3   3   5     4963.52     4832.82     50.86 o
   4   3   5     3973.74     3899.34     54.34 o
   5   3   5     3182.40     3219.36     46.31 o
   6   3   5     3703.08     3803.91     53.35 o
   7   3   5     4218.19     4279.81     73.35 o
   8   3   5     2332.66     2290.20     48.56 o
   9   3   5     1700.62     1744.56     34.51 o
  10   3   5      533.46      494.34     18.14 o
  11   3   5      553.81      506.37     26.40 o
 -11   4   5      511.18      478.88     38.07 o
 -10   4   5     1178.27     1205.10     43.83 o
  -9   4   5      868.79      892.52     19.40 o
  -8   4   5      530.62      490.06     10.95 o
  -7   4   5      965.03      976.08     17.61 o
  -6   4   5      946.33      980.29     15.45 o
  -5   4   5     2859.30     2792.95     36.20 o
  -4   4   5     2507.82     2548.38     32.78 o
  -3   4   5     3762.61     3704.78     41.53 o
  -2   4   5     9256.16     9189.54     92.71 o
  -1   4   5     3311.16     3295.25     29.27 o
   0   4   5     2982.45     2716.65     25.11 o
   1   4   5     3711.64     3681.48     39.24 o
   2   4   5     9259.29     9213.68     97.28 o
   3   4   5     3615.09     3528.09     37.55 o
   4   4   5     2237.72     2303.30     31.69 o
   5   4   5     2656.26     2637.05     35.29 o
   6   4   5     1026.76     1075.43     16.35 o
   7   4   5      965.46      940.86     18.68 o
   8   4   5      540.03      540.70     13.29 o
   9   4   5      960.71     1023.53     22.99 o
  10   4   5     1217.40     1202.08     36.65 o
  11   4   5      486.18      486.05     24.96 o
 -11   5   5      126.05      116.68     16.34 o
 -10   5   5      704.70      703.08     29.45 o
  -9   5   5     1801.68     1893.65     37.57 o
  -8   5   5      909.39      934.44     19.40 o
  -7   5   5     4923.51     5012.13     75.91 o
  -6   5   5      905.79      872.60     14.01 o
  -5   5   5     6095.39     6169.71     74.83 o
  -4   5   5     1359.15     1327.34     17.44 o
  -3   5   5     5638.25     5641.59     59.54 o
  -2   5   5     4257.02     4149.70     41.21 o
  -1   5   5     1260.15     1322.41     12.59 o
   0   5   5     6703.84     6464.85     60.14 o
   1   5   5     1129.37     1167.43     13.85 o
   2   5   5     4072.76     4032.99     43.73 o
   3   5   5     5152.69     5131.44     56.60 o
   4   5   5     1449.87     1393.49     18.70 o
   5   5   5     6527.15     6587.04     83.73 o
   6   5   5      938.10      925.09     14.91 o
   7   5   5     4572.72     4566.51     76.79 o
   8   5   5      895.35      897.96     19.22 o
   9   5   5     1922.20     1982.46     40.27 o
  10   5   5      691.02      687.98     29.63 o
  11   5   5      111.01       97.65     13.10 o
 -10   6   5     1527.86     1621.20     58.94 o
  -9   6   5      211.58      210.22      8.80 o
  -8   6   5     2031.16     2086.73     39.74 o
  -7   6   5     2158.21     2118.74     37.77 o
  -6   6   5      729.79      713.99     12.75 o
  -5   6   5     2532.55     2543.80     33.12 o
  -4   6   5      807.71      827.73     11.50 o
  -3   6   5     1952.80     1934.79     21.06 o
  -2   6   5     6387.83     6150.86     55.44 o
  -1   6   5      825.75      833.75      8.81 o
   0   6   5    14109.96    14185.22    170.53 o
   1   6   5      805.72      810.54      9.88 o
   2   6   5     6419.53     6064.90     69.94 o
   3   6   5     2231.68     2251.84     28.26 o
   4   6   5      725.60      733.69     10.42 o
   5   6   5     2391.87     2409.16     32.93 o
   6   6   5      690.61      648.41     11.32 o
   7   6   5     2068.26     2078.82     36.86 o
   8   6   5     2260.46     2309.41     42.44 o
   9   6   5      267.17      287.24     12.39 o
  10   6   5     1450.47     1455.44     54.44 o
 -10   7   5     1905.27     1994.76     72.79 o
  -9   7   5     1786.14     1860.83     43.50 o
  -8   7   5      527.28      523.62     12.93 o
  -7   7   5     2795.36     2795.64     48.94 o
  -6   7   5       41.07       38.05      4.13 o
  -5   7   5     5940.86     5864.19     73.14 o
  -4   7   5      671.12      656.18      9.88 o
  -3   7   5     7036.18     7141.24     78.58 o
  -2   7   5     9615.64     9574.72    109.81 o
  -1   7   5       80.34       66.42      2.15 o
   0   7   5     4152.67     4196.89     48.75 o
   1   7   5       58.53       48.83      1.80 o
   2   7   5     9096.64     9076.39     98.65 o
   3   7   5     6512.17     6502.07     74.91 o
   4   7   5      741.05      725.58     12.04 o
   5   7   5     6026.93     6064.48     79.65 o
   6   7   5       40.34       48.11      4.13 o
   7   7   5     2692.89     2649.29     54.70 o
   8   7   5      482.65      475.66     14.36 o
   9   7   5     1737.64     1775.92     51.94 o
  10   7   5     1899.49     1855.45     98.68 o
 -10   8   5      895.85      887.97     52.62 o
  -9   8   5      517.52      533.83     18.49 o
  -8   8   5      917.89      932.78     20.30 o
  -7   8   5     1176.05     1163.91     23.18 o
  -6   8   5      514.32      520.41     12.03 o
  -5   8   5     2373.27     2306.67     39.58 o
  -4   8   5     2363.95     2334.80     33.47 o
  -3   8   5     2474.31     2449.85     27.72 o
  -2   8   5     5620.56     5637.08     75.91 o
  -1   8   5     3214.08     3200.15     35.69 o
   0   8   5     6691.74     6787.52     83.46 o
   1   8   5     3332.88     3328.08     40.02 o
   2   8   5     5895.47     5900.02     68.52 o
   3   8   5     2294.20     2293.85     30.23 o
   4   8   5     2346.44     2342.49     33.47 o
   5   8   5     2354.87     2399.11     36.16 o
   6   8   5      528.18      538.73     14.55 o
   7   8   5     1144.67     1160.11     27.85 o
   8   8   5      897.53      958.09     31.79 o
   9   8   5      606.94      642.69     26.40 o
  10   8   5      961.93      904.72     39.16 o
  -9   9   5      218.23      218.30     11.85 o
  -8   9   5     1972.44     2002.43     47.10 o
  -7   9   5     1526.44     1551.68     30.19 o
  -6   9   5     1430.63     1422.46     26.42 o
  -5   9   5     3203.55     3235.21     55.99 o
  -4   9   5     2204.07     2160.12     33.10 o
  -3   9   5     6927.77     6933.50     94.39 o
  -2   9   5     5056.89     5115.63     70.76 o
  -1   9   5     1419.72     1407.03     17.80 o
   0   9   5     2986.40     2964.32     41.43 o
   1   9   5     1369.34     1332.69     18.34 o
   2   9   5     4972.99     4977.24     65.16 o
   3   9   5     7216.27     7282.91    101.65 o
   4   9   5     2153.52     2135.37     40.83 o
   5   9   5     3072.92     3106.46     61.56 o
   6   9   5     1350.16     1341.50     37.56 o
   7   9   5     1641.93     1651.41     47.45 o
   8   9   5     1856.68     1805.60     50.51 o
   9   9   5      243.21      235.17     13.82 o
  -9  10   5      937.10      881.90     33.77 o
  -8  10   5      568.83      574.44     20.29 o
  -7  10   5      127.99      137.14      7.36 o
  -6  10   5     2559.53     2579.67     53.24 o
  -5  10   5     1201.50     1198.68     22.64 o
  -4  10   5      144.54      136.97      4.85 o
  -3  10   5     3285.61     3182.78     49.88 o
  -2  10   5     2516.68     2461.72     38.33 o
  -1  10   5     5217.00     5129.75     74.73 o
   0  10   5     1955.74     1910.42     27.70 o
   1  10   5     5248.97     5229.39     70.40 o
   2  10   5     2289.56     2178.84     36.88 o
   3  10   5     3152.42     2943.78     49.16 o
   4  10   5      121.96      119.20      6.10 o
   5  10   5     1190.19     1152.49     31.09 o
   6  10   5     2615.70     2583.57     66.74 o
   7  10   5       93.24       98.55     10.41 o
   8  10   5      566.87      586.11     24.24 o
   9  10   5      996.40     1008.93     38.26 o
  -9  11   5     1170.50     1123.65     64.49 o
  -8  11   5     1134.23     1138.21     34.13 o
  -7  11   5       38.55       40.21      5.56 o
  -6  11   5     2810.37     2823.94     58.47 o
  -5  11   5      587.80      573.04     18.50 o
  -4  11   5     3937.98     3867.90     74.03 o
  -3  11   5     1901.89     1901.34     32.91 o
  -2  11   5      821.83      816.80     15.45 o
  -1  11   5     1265.80     1203.39     25.16 o
   0  11   5      512.94      508.76      9.52 o
   1  11   5     1252.71     1232.49     20.31 o
   2  11   5      870.48      889.23     17.25 o
   3  11   5     1893.78     1860.33     33.98 o
   4  11   5     4011.88     4014.97     78.72 o
   5  11   5      487.91      478.54     16.70 o
   6  11   5     2912.09     2889.84     75.21 o
   7  11   5       69.53       54.93     14.72 o
   8  11   5     1175.71     1190.52     44.73 o
   9  11   5     1150.41     1066.51     44.73 o
  -8  12   5      204.82      212.73     11.13 o
  -7  12   5      107.75      111.47      8.08 o
  -6  12   5     2731.61     2792.06     59.18 o
  -5  12   5      193.68      198.55      8.62 o
  -4  12   5      482.55      486.26     12.57 o
  -3  12   5     1286.25     1257.33     27.13 o
  -2  12   5     1525.47     1479.10     30.74 o
  -1  12   5     3078.96     3048.60     72.54 o
   0  12   5       20.95       35.90      3.05 o
   1  12   5     2949.47     2977.68     45.18 o
   2  12   5     1472.40     1444.51     24.26 o
   3  12   5     1319.73     1349.74     25.52 o
   4  12   5      401.77      403.45     14.18 o
   5  12   5      161.45      161.56     10.23 o
   6  12   5     2694.35     2720.74     70.87 o
   7  12   5      131.67      128.17     10.41 o
   8  12   5      188.22      176.46     11.85 o
  -7  13   5      258.39      260.49     12.21 o
  -6  13   5     1214.73     1197.23     33.78 o
  -5  13   5      205.17      207.52      8.98 o
  -4  13   5     1663.15     1638.11     44.57 o
  -3  13   5      690.88      710.30     25.68 o
  -2  13   5     1020.80      979.81     27.67 o
  -1  13   5     1521.64     1463.73     58.77 o
   0  13   5      609.40      588.87     20.47 o
   1  13   5     1526.17     1516.94     28.22 o
   2  13   5     1012.31      990.58     19.40 o
   3  13   5      702.23      712.10     15.27 o
   4  13   5     1520.74     1462.16     40.62 o
   5  13   5      208.71      205.73     10.23 o
   6  13   5     1208.20     1200.28     43.48 o
   7  13   5      271.40      301.60     17.41 o
  -7  14   5      209.93      194.24     14.72 o
  -6  14   5      336.57      355.48     17.77 o
  -5  14   5      548.03      566.71     23.52 o
  -4  14   5     1570.77     1598.54     44.21 o
  -3  14   5      556.85      573.91     19.57 o
  -2  14   5      333.52      289.78     19.21 o
  -1  14   5     2059.99     1929.42     72.28 o
   0  14   5      625.69      621.54     21.01 o
   1  14   5     2024.82     2068.53     44.05 o
   2  14   5      335.08      294.98     10.77 o
   3  14   5      601.18      635.70     21.37 o
   4  14   5     1491.65     1471.93     44.57 o
   5  14   5      503.37      506.54     22.44 o
   6  14   5      293.02      291.02     15.44 o
   7  14   5      213.20      183.29     12.57 o
  -6  15   5      487.19      474.92     23.70 o
  -5  15   5      591.37      611.43     27.29 o
  -4  15   5     1150.59     1281.42     47.25 o
  -3  15   5      277.24      305.02     14.00 o
  -2  15   5      328.03      343.81     24.06 o
  -1  15   5     1154.71     1176.56     48.87 o
   0  15   5       65.65       78.26     11.67 o
   1  15   5     1160.59     1241.96     35.57 o
   2  15   5      337.53      360.33     13.47 o
   3  15   5      266.84      270.01     14.00 o
   4  15   5     1111.09     1168.93     59.64 o
   5  15   5      571.89      568.51     34.30 o
   6  15   5      466.89      418.35     32.86 o
  -5  16   5      209.58      224.58     16.70 o
  -4  16   5     1078.48     1080.49     42.39 o
  -3  16   5      251.46      275.75     24.95 o
  -2  16   5      889.57      983.91     56.22 o
  -1  16   5     1138.83     1173.09     58.56 o
   0  16   5     1796.71     1837.99     89.15 o
   1  16   5     1080.48     1162.26     44.37 o
   2  16   5      842.38      826.36     31.43 o
   3  16   5      227.30      245.23     21.36 o
   4  16   5     1116.98     1077.82     58.92 o
   5  16   5      218.28      191.19     19.39 o
  -3  17   5      421.04      436.65     33.57 o
  -2  17   5      181.59      203.39     22.80 o
  -1  17   5      726.61      759.11     44.54 o
   0  17   5     1572.44     1680.54     81.40 o
   1  17   5      720.10      692.30     40.23 o
   2  17   5      178.58      192.08     15.26 o
   3  17   5      444.66      445.46     33.40 o
   0   0   6    22022.40    22393.36    416.23 o
   1   0   6     2583.87     2697.01     33.79 o
   2   0   6     7181.15     6527.81     80.21 o
   3   0   6     5925.34     6057.39     76.19 o
   4   0   6      615.43      648.38     12.76 o
   5   0   6     9225.24     9124.86    137.48 o
   6   0   6      189.08      186.17      6.64 o
   7   0   6     3268.23     3184.61     63.75 o
   8   0   6     1136.51     1187.47     27.67 o
   9   0   6     1234.17     1324.01     31.80 o
  10   0   6     1049.48     1037.75     34.49 o
  11   0   6       67.97       59.06     10.23 o
 -11   1   6      585.57      546.06     27.47 o
 -10   1   6     1632.06     1505.48     48.52 o
  -9   1   6      554.41      571.76     14.19 o
  -8   1   6     1687.04     1731.83     32.72 o
  -7   1   6     3387.88     3333.53     65.73 o
  -6   1   6     1339.70     1360.05     24.81 o
  -5   1   6     8888.06     8915.27    134.51 o
  -4   1   6      390.53      403.01      7.72 o
  -3   1   6     3698.82     3793.37     42.28 o
  -2   1   6     7869.93     7917.77     97.09 o
  -1   1   6     4772.32     4724.97     55.40 o
   0   1   6    10540.68    10632.01    107.96 o
   1   1   6     4560.06     4457.42     52.83 o
   2   1   6     8207.45     8152.35     99.53 o
   3   1   6     3636.47     3586.47     46.07 o
   4   1   6      371.98      373.73      7.36 o
   5   1   6     8793.16     8626.18    128.32 o
   6   1   6     1250.80     1255.31     23.91 o
   7   1   6     3338.76     3313.92     65.55 o
   8   1   6     1742.64     1812.63     38.65 o
   9   1   6      597.76      624.40     17.06 o
  10   1   6     1543.62     1586.78     49.06 o
  11   1   6      614.13      565.47     26.94 o
 -11   2   6      382.42      380.80     20.29 o
 -10   2   6     1272.40     1303.47     41.50 o
  -9   2   6     1173.19     1212.19     25.51 o
  -8   2   6      896.10      940.20     19.22 o
  -7   2   6     4594.55     4534.73     74.82 o
  -6   2   6     1151.77     1122.16     18.51 o
  -5   2   6     5252.69     5257.34     68.84 o
  -4   2   6     2179.85     2239.59     30.97 o
  -3   2   6    11282.68    11729.74    132.63 o
  -2   2   6     2221.91     2047.15     23.98 o
  -1   2   6     4249.67     4325.26     43.33 o
   0   2   6     6403.35     6445.61     61.27 o
   1   2   6     4554.61     4488.85     53.33 o
   2   2   6     2519.74     2258.56     32.29 o
   3   2   6    11021.94    11121.22    147.57 o
   4   2   6     1891.65     1916.30     32.58 o
   5   2   6     5947.40     5774.87     97.83 o
   6   2   6     1166.52     1145.36     21.21 o
   7   2   6     4592.38     4482.61     87.08 o
   8   2   6      926.93      999.15     22.99 o
   9   2   6     1154.84     1218.28     30.36 o
  10   2   6     1326.00     1347.54     46.00 o
  11   2   6      384.76      340.95     17.06 o
 -11   3   6      435.13      393.39     21.90 o
 -10   3   6      962.35      978.76     40.77 o
  -9   3   6     1364.38     1429.07     26.23 o
  -8   3   6      382.31      380.65     10.77 o
  -7   3   6      732.35      762.48     15.27 o
  -6   3   6     7907.56     7981.22    104.08 o
  -5   3   6     3753.71     3693.69     50.31 o
  -4   3   6     1718.73     1695.23     21.77 o
  -3   3   6     5711.40     5736.94     62.32 o
  -2   3   6    14113.82    14333.43    162.66 o
  -1   3   6     3831.84     3832.83     36.73 o
   0   3   6     3517.93     3404.04     32.20 o
   1   3   6     4253.97     4258.55     50.35 o
   2   3   6    14260.76    14780.74    166.21 o
   3   3   6     5606.00     5589.81     63.21 o
   4   3   6     1409.06     1454.59     28.60 o
   5   3   6     3755.42     3714.97     53.73 o
   6   3   6     7835.50     8090.30    106.97 o
   7   3   6      655.23      677.29     16.34 o
   8   3   6      497.87      504.05     26.22 o
   9   3   6     1324.00     1347.63     28.03 o
  10   3   6      919.79      936.88     30.53 o
  11   3   6      422.75      370.40     21.37 o
 -11   4   6      277.42      276.29     18.13 o
 -10   4   6      103.83       93.88     12.21 o
  -9   4   6      885.19      931.86     20.66 o
  -8   4   6     2284.57     2277.76     36.87 o
  -7   4   6      708.55      698.69     12.93 o
  -6   4   6     3462.04     3453.88     45.40 o
  -5   4   6     4351.70     4182.96     52.14 o
  -4   4   6     5613.69     5663.30     66.91 o
  -3   4   6     5602.99     5564.64     61.00 o
  -2   4   6     4158.26     4260.86     45.19 o
  -1   4   6     6559.32     6559.86     61.24 o
   0   4   6      938.45      852.18      9.17 o
   1   4   6     5997.80     6087.05     67.71 o
   2   4   6     3892.86     3990.24     44.27 o
   3   4   6     5814.04     5790.20     66.82 o
   4   4   6     5858.66     5821.60     73.44 o
   5   4   6     4548.85     4436.20     57.38 o
   6   4   6     3498.41     3535.62     47.02 o
   7   4   6      573.92      564.63     14.01 o
   8   4   6     2398.75     2392.02     43.35 o
   9   4   6      883.28      911.92     20.48 o
  10   4   6      165.54      150.07     10.41 o
  11   4   6      234.75      210.40     15.80 o
 -10   5   6      110.62      131.58     12.39 o
  -9   5   6     1388.00     1432.29     30.01 o
  -8   5   6     1460.37     1474.91     28.75 o
  -7   5   6      622.73      639.00     12.39 o
  -6   5   6     2256.91     2232.41     31.30 o
  -5   5   6     1264.94     1178.06     17.26 o
  -4   5   6     3230.21     3213.90     37.85 o
  -3   5   6     4819.77     4910.11     54.21 o
  -2   5   6     3574.40     3591.68     38.27 o
  -1   5   6    13663.33    14032.08    141.74 o
   0   5   6     2129.88     2301.67     23.24 o
   1   5   6    13750.68    13874.12    167.47 o
   2   5   6     3846.64     3867.13     44.06 o
   3   5   6     4580.35     4663.14     54.56 o
   4   5   6     3542.33     3559.69     46.15 o
   5   5   6     1364.30     1288.21     20.85 o
   6   5   6     2028.82     1986.39     32.02 o
   7   5   6      680.46      709.25     14.73 o
   8   5   6     1612.74     1648.55     31.81 o
   9   5   6     1506.03     1548.16     33.07 o
  10   5   6      137.11      123.14     12.21 o
 -10   6   6      348.58      367.15     19.21 o
  -9   6   6      514.36      520.91     15.26 o
  -8   6   6     1454.47     1477.38     29.11 o
  -7   6   6      445.05      437.05     10.41 o
  -6   6   6     5754.55     5536.59     81.59 o
  -5   6   6      161.28      177.37      4.85 o
  -4   6   6     6570.42     6736.72     75.79 o
  -3   6   6     2294.72     2283.14     25.92 o
  -2   6   6     3150.41     3164.76     32.27 o
  -1   6   6     2662.13     2471.65     23.07 o
   0   6   6      329.42      307.80      4.49 o
   1   6   6     2688.55     2467.06     28.48 o
   2   6   6     2868.94     2914.78     32.08 o
   3   6   6     2419.28     2426.84     29.71 o
   4   6   6     6454.42     6638.49     83.56 o
   5   6   6      121.81      144.87      4.31 o
   6   6   6     5744.25     5564.33     90.97 o
   7   6   6      448.20      449.27     11.31 o
   8   6   6     1329.78     1352.34     27.85 o
   9   6   6      469.84      478.34     15.98 o
  10   6   6      315.52      329.62     17.41 o
 -10   7   6      250.90      266.77     15.62 o
  -9   7   6      842.60      868.58     23.17 o
  -8   7   6     2206.29     2272.67     42.98 o
  -7   7   6      520.11      536.02     12.75 o
  -6   7   6     1457.03     1443.66     26.96 o
  -5   7   6        4.17        8.08      3.59 o
  -4   7   6    10375.60    10462.28    131.45 o
  -3   7   6     3070.34     3086.51     32.43 o
  -2   7   6      638.63      652.45      8.08 o
  -1   7   6     3290.66     3161.73     31.91 o
   0   7   6     1409.92     1449.18     16.37 o
   1   7   6     3565.06     3457.26     37.34 o
   2   7   6      718.48      726.18     10.06 o
   3   7   6     2998.15     2999.41     36.93 o
   4   7   6    10533.74    10785.34    145.10 o
   5   7   6       16.84       35.00      3.05 o
   6   7   6     1494.09     1483.97     27.14 o
   7   7   6      592.60      613.28     16.16 o
   8   7   6     2250.26     2315.36     50.17 o
   9   7   6      993.13      959.21     30.90 o
  10   7   6      224.21      229.79     14.72 o
 -10   8   6      370.26      402.70     33.39 o
  -9   8   6      679.81      704.14     29.63 o
  -8   8   6     1365.19     1364.17     28.57 o
  -7   8   6     1669.83     1713.69     33.25 o
  -6   8   6     2555.95     2533.11     44.98 o
  -5   8   6     1616.45     1553.07     27.87 o
  -4   8   6     1832.18     1808.09     27.16 o
  -3   8   6      469.99      478.24      7.90 o
  -2   8   6     3342.07     3313.87     37.66 o
  -1   8   6     6056.22     6029.14     69.08 o
   0   8   6      546.50      510.46      7.90 o
   1   8   6     5889.03     5839.86     64.91 o
   2   8   6     3432.41     3438.40     39.65 o
   3   8   6      335.57      427.17     31.06 o
   4   8   6     2039.15     2064.26     27.52 o
   5   8   6     1726.07     1687.55     29.85 o
   6   8   6     2569.95     2617.70     53.97 o
   7   8   6     1592.21     1625.51     35.77 o
   8   8   6     1319.55     1366.10     33.42 o
   9   8   6      732.56      746.01     30.53 o
  10   8   6      377.69      383.14     22.44 o
  -9   9   6      649.74      674.85     28.55 o
  -8   9   6     2076.23     2164.37     49.80 o
  -7   9   6     1020.34     1018.21     21.38 o
  -6   9   6      440.64      428.07     10.95 o
  -5   9   6      579.05      573.96     12.21 o
  -4   9   6     4677.33     4473.51     73.93 o
  -3   9   6     2937.59     2926.30     38.35 o
  -2   9   6      756.93      744.61     12.04 o
  -1   9   6     2516.12     2577.16     33.48 o
   0   9   6     2433.42     2452.45     39.06 o
   1   9   6     2415.94     2494.80     32.94 o
   2   9   6      816.00      810.77     12.76 o
   3   9   6     3119.08     3120.45     39.26 o
   4   9   6     4653.90     4508.75     66.54 o
   5   9   6      593.97      605.40     15.09 o
   6   9   6      447.33      424.66     12.57 o
   7   9   6     1046.29     1082.90     31.98 o
   8   9   6     2134.80     2219.67     61.31 o
   9   9   6      614.39      621.32     26.94 o
  -9  10   6      346.11      345.61     19.21 o
  -8  10   6      558.33      561.86     19.39 o
  -7  10   6     1833.61     1906.28     43.68 o
  -6  10   6     1052.26     1059.21     25.15 o
  -5  10   6     1546.11     1572.53     28.76 o
  -4  10   6     2243.80     2286.32     39.39 o
  -3  10   6      637.79      649.27     13.11 o
  -2  10   6     1904.32     1839.25     29.13 o
  -1  10   6     1249.78     1187.64     20.31 o
   0  10   6     5513.21     5485.35     88.29 o
   1  10   6     1160.46     1124.63     18.33 o
   2  10   6     1876.00     1771.40     31.29 o
   3  10   6      623.97      618.37     12.39 o
   4  10   6     2231.16     2260.94     39.75 o
   5  10   6     1628.96     1577.14     41.70 o
   6  10   6     1118.78     1089.28     31.26 o
   7  10   6     1760.89     1740.45     49.07 o
   8  10   6      615.78      606.24     24.60 o
   9  10   6      350.55      362.48     20.83 o
  -9  11   6      718.97      693.01     45.97 o
  -8  11   6      174.11      165.87      8.98 o
  -7  11   6     1200.27     1198.67     32.16 o
  -6  11   6      921.05      943.57     23.53 o
  -5  11   6      984.34      993.59     22.28 o
  -4  11   6      639.01      642.04     16.16 o
  -3  11   6     1951.69     1935.73     34.88 o
  -2  11   6     2739.05     2620.28     44.45 o
  -1  11   6      747.07      740.94     16.88 o
   0  11   6     2478.11     2482.89     41.74 o
   1  11   6      690.05      682.53     12.75 o
   2  11   6     2685.47     2590.64     39.41 o
   3  11   6     1993.38     1972.67     36.32 o
   4  11   6      749.81      777.35     18.50 o
   5  11   6      995.99     1020.19     30.72 o
   6  11   6      891.79      898.82     27.48 o
   7  11   6     1190.94     1189.50     36.11 o
   8  11   6      201.62      222.24     14.18 o
   9  11   6      717.08      671.46     46.87 o
  -8  12   6      226.00      221.53     11.85 o
  -7  12   6      861.43      894.62     28.56 o
  -6  12   6      112.10      107.70      7.00 o
  -5  12   6     2374.02     2382.86     49.64 o
  -4  12   6      771.17      775.91     18.50 o
  -3  12   6     1333.59     1279.66     27.31 o
  -2  12   6     1729.90     1704.78     35.06 o
  -1  12   6      319.65      299.30      9.34 o
   0  12   6     2785.70     2744.86     47.87 o
   1  12   6      283.44      267.15      6.28 o
   2  12   6     1894.00     1863.44     29.85 o
   3  12   6     1399.52     1403.37     26.06 o
   4  12   6      764.55      758.48     22.63 o
   5  12   6     2363.91     2392.02     62.40 o
   6  12   6      125.47      130.50     10.77 o
   7  12   6     1005.97      996.57     39.16 o
   8  12   6      194.01      198.19     14.00 o
  -7  13   6      897.18      854.94     28.38 o
  -6  13   6      141.86      148.45      8.62 o
  -5  13   6      879.11      863.41     22.09 o
  -4  13   6      808.59      826.02     25.68 o
  -3  13   6      537.02      550.03     19.21 o
  -2  13   6     1788.24     1766.38     67.41 o
  -1  13   6      301.31      328.19     21.01 o
   0  13   6     4284.65     4197.10     99.63 o
   1  13   6      333.90      322.10     10.05 o
   2  13   6     1684.34     1710.14     31.64 o
   3  13   6      554.42      545.90     14.90 o
   4  13   6      812.40      814.53     24.79 o
   5  13   6      953.26      941.59     28.74 o
   6  13   6      163.44      158.51     12.03 o
   7  13   6      943.96      925.73     35.74 o
  -7  14   6      907.75      823.14     33.77 o
  -6  14   6       81.96       66.42      8.80 o
  -5  14   6     2134.41     2171.04     70.65 o
  -4  14   6      222.09      241.46     12.21 o
  -3  14   6      875.22      916.22     28.74 o
  -2  14   6      934.27     1011.66     45.80 o
  -1  14   6     1835.74     1747.30     65.43 o
   0  14   6      729.91      750.19     24.78 o
   1  14   6     1832.43     1850.84     49.79 o
   2  14   6      871.13      923.96     23.71 o
   3  14   6     1022.05     1040.10     25.69 o
   4  14   6      241.10      237.15     11.13 o
   5  14   6     1911.15     1882.35     63.45 o
   6  14   6      102.80      109.68     10.59 o
   7  14   6      955.90      773.23     47.96 o
  -6  15   6      191.17      193.52     14.00 o
  -5  15   6      688.77      710.60     29.99 o
  -4  15   6      442.39      457.49     21.55 o
  -3  15   6      986.84     1070.57     45.63 o
  -2  15   6      517.87      496.67     28.01 o
  -1  15   6     1279.72     1377.90     52.46 o
   0  15   6      554.05      607.48     28.55 o
   1  15   6     1214.68     1251.17     36.65 o
   2  15   6      447.57      454.27     20.65 o
   3  15   6     1087.26     1151.32     35.93 o
   4  15   6      464.27      522.68     33.58 o
   5  15   6      664.70      672.52     39.87 o
   6  15   6      274.38      257.98     23.16 o
  -5  16   6      382.09      351.18     20.83 o
  -4  16   6      696.09      689.23     43.46 o
  -3  16   6      498.17      607.08     38.78 o
  -2  16   6      767.61      776.03     41.67 o
  -1  16   6      416.25      439.89     26.75 o
   0  16   6        6.76       25.13     12.56 o
   1  16   6      502.17      540.65     24.42 o
   2  16   6      824.70      863.17     32.87 o
   3  16   6      499.85      498.63     22.62 o
   4  16   6      650.53      713.09     43.82 o
  -3  17   6      283.70      269.83     26.57 o
  -2  17   6      298.48      249.01     25.31 o
  -1  17   6      716.53      680.62     41.12 o
   0  17   6      206.26      210.93     24.77 o
   1  17   6      732.42      752.11     41.30 o
   2  17   6      332.03      313.82     17.77 o
   3  17   6      274.74      231.05     24.77 o
   1   0   7    14267.50    13898.72    184.86 o
   2   0   7    18112.28    18795.77    245.51 o
   3   0   7     7662.95     7468.07    102.17 o
   4   0   7     1713.39     1714.76     26.63 o
   5   0   7     1290.26     1271.93     24.09 o
   6   0   7     7111.47     7045.93    103.28 o
   7   0   7       12.01       36.80      5.21 o
   8   0   7     1157.44     1152.97     26.41 o
   9   0   7      343.12      339.33     13.47 o
  10   0   7       33.33       53.85     11.13 o
  11   0   7      523.57      509.23     25.14 o
 -11   1   7      641.55      545.72     25.32 o
 -10   1   7      300.12      312.56     15.98 o
  -9   1   7     1613.80     1665.17     37.20 o
  -8   1   7      694.43      714.27     15.09 o
  -7   1   7      564.22      595.16     12.75 o
  -6   1   7     2077.09     2053.52     31.30 o
  -5   1   7     1393.33     1452.78     23.55 o
  -4   1   7     4631.79     4520.85     62.87 o
  -3   1   7     8891.66     8783.93    108.92 o
  -2   1   7     2442.74     2380.95     27.41 o
  -1   1   7     5257.74     5407.91     61.92 o
   0   1   7     1426.52     1570.75     17.47 o
   1   1   7     6106.48     6018.06     77.50 o
   2   1   7     2507.57     2466.74     28.32 o
   3   1   7     8889.77     8542.02    125.68 o
   4   1   7     4458.61     4388.97     60.87 o
   5   1   7     1508.46     1525.10     28.23 o
   6   1   7     2006.14     1982.67     33.82 o
   7   1   7      431.87      452.87     13.47 o
   8   1   7      759.74      800.17     19.58 o
   9   1   7     1704.35     1809.63     40.62 o
  10   1   7      276.44      275.40     14.18 o
  11   1   7      778.26      736.32     32.69 o
 -11   2   7      553.26      500.62     27.65 o
 -10   2   7      218.03      216.32     13.46 o
  -9   2   7     1611.43     1690.68     41.16 o
  -8   2   7     1005.86     1046.28     21.38 o
  -7   2   7      475.52      492.57     11.31 o
  -6   2   7     7575.09     7672.82    101.15 o
  -5   2   7     1220.77     1172.92     19.77 o
  -4   2   7     6589.95     6621.63     90.57 o
  -3   2   7     2415.53     2358.89     31.17 o
  -2   2   7     6278.02     6287.80     68.10 o
  -1   2   7     8536.72     8481.60     86.96 o
   0   2   7     2668.89     2610.13     27.26 o
   1   2   7     8382.03     8371.36     90.95 o
   2   2   7     6195.91     6270.70     73.35 o
   3   2   7     2425.91     2375.15     31.53 o
   4   2   7     6493.70     6612.60     91.10 o
   5   2   7     1144.89     1123.20     18.51 o
   6   2   7     7414.43     7441.03    118.50 o
   7   2   7      454.94      454.49     12.21 o
   8   2   7      928.95      978.66     23.17 o
   9   2   7     1461.53     1570.25     36.48 o
  10   2   7      250.56      230.15     15.08 o
  11   2   7      580.40      533.85     21.37 o
 -11   3   7     1033.33      986.49     43.29 o
 -10   3   7      967.54      986.48     39.34 o
  -9   3   7      772.47      765.11     18.50 o
  -8   3   7     1110.23     1164.76     24.25 o
  -7   3   7     1624.58     1646.14     30.20 o
  -6   3   7     1183.53     1197.98     20.13 o
  -5   3   7     2946.43     2865.31     43.23 o
  -4   3   7     1831.94     1813.01     23.75 o
  -3   3   7     3189.58     3036.39     35.35 o
  -2   3   7     5656.63     5284.64     58.37 o
  -1   3   7     5511.80     5480.85     54.06 o
   0   3   7     4368.39     4414.38     42.73 o
   1   3   7     5514.27     5487.95     60.77 o
   2   3   7     5766.61     5478.91     60.92 o
   3   3   7     3163.80     2991.00     36.61 o
   4   3   7     1579.05     1608.24     22.30 o
   5   3   7     3109.61     3026.91     49.72 o
   6   3   7     1238.20     1237.05     20.31 o
   7   3   7     1768.17     1783.91     38.66 o
   8   3   7     1232.75     1317.26     30.19 o
   9   3   7      799.11      838.40     19.94 o
  10   3   7      936.21      921.26     29.10 o
  11   3   7      972.89      826.05     30.18 o
 -11   4   7      260.18      224.40     23.16 o
 -10   4   7      580.85      606.04     27.65 o
  -9   4   7      747.16      727.37     20.47 o
  -8   4   7     2983.59     3044.76     49.13 o
  -7   4   7     1742.19     1737.06     28.05 o
  -6   4   7      855.29      815.60     13.29 o
  -5   4   7     7342.90     7186.17     86.52 o
  -4   4   7     4812.71     4812.86     57.61 o
  -3   4   7     4564.53     4686.80     52.94 o
  -2   4   7     5322.77     5297.69     59.02 o
  -1   4   7     5441.37     5503.80     54.18 o
   0   4   7     6856.53     6697.42     66.33 o
   1   4   7     5602.49     5563.88     64.53 o
   2   4   7     5527.69     5491.39     64.83 o
   3   4   7     4546.51     4526.78     58.18 o
   4   4   7     4892.37     4908.72     62.68 o
   5   4   7     7341.08     7183.62     99.19 o
   6   4   7      895.54      867.38     16.35 o
   7   4   7     1727.14     1737.58     31.10 o
   8   4   7     2896.43     2985.33     52.72 o
   9   4   7      685.06      688.72     17.24 o
  10   4   7      571.34      566.53     21.37 o
  11   4   7      305.64      295.33     24.06 o
 -10   5   7     1231.67     1245.72     45.27 o
  -9   5   7      880.89      898.25     24.43 o
  -8   5   7     1815.29     1851.04     35.05 o
  -7   5   7     2580.48     2593.63     41.02 o
  -6   5   7      380.81      370.07      7.54 o
  -5   5   7     4957.81     4906.81     61.18 o
  -4   5   7      551.23      536.68      8.44 o
  -3   5   7     2509.15     2358.08     26.84 o
  -2   5   7     5828.39     5698.11     56.31 o
  -1   5   7     1514.77     1565.52     16.91 o
   0   5   7    11145.79    10976.59    112.93 o
   1   5   7     1456.39     1473.45     19.43 o
   2   5   7     5922.03     5863.13     66.27 o
   3   5   7     2807.15     2680.28     32.97 o
   4   5   7      545.97      540.27      9.34 o
   5   5   7     4516.58     4482.53     58.99 o
   6   5   7      324.30      326.96      8.08 o
   7   5   7     2804.29     2866.43     50.93 o
   8   5   7     1804.44     1861.99     35.23 o
   9   5   7      802.15      821.33     19.58 o
  10   5   7     1187.95     1193.59     44.37 o
 -10   6   7      928.49      890.52     37.00 o
  -9   6   7      841.47      866.43     25.15 o
  -8   6   7      634.86      666.80     15.80 o
  -7   6   7     3177.85     3171.21     55.44 o
  -6   6   7      438.32      428.98      8.98 o
  -5   6   7     4411.60     4458.56     57.16 o
  -4   6   7     1938.32     1882.05     23.75 o
  -3   6   7     5521.70     5533.85     58.02 o
  -2   6   7     7055.11     7224.38     74.66 o
  -1   6   7     1695.01     1812.45     19.07 o
   0   6   7     5526.63     5307.17     58.99 o
   1   6   7     1669.00     1756.60     21.23 o
   2   6   7     6635.36     6784.16     74.62 o
   3   6   7     5816.65     5908.18     69.25 o
   4   6   7     2108.58     2053.17     26.45 o
   5   6   7     4354.55     4360.56     64.55 o
   6   6   7      443.88      423.60     10.24 o
   7   6   7     3267.46     3257.32     55.80 o
   8   6   7      562.60      571.58     16.52 o
   9   6   7      834.82      828.52     26.40 o
  10   6   7      966.26      910.48     40.41 o
 -10   7   7      383.15      352.08     20.29 o
  -9   7   7      318.45      337.34     18.49 o
  -8   7   7     1014.30     1058.60     22.63 o
  -7   7   7     1719.64     1742.03     32.72 o
  -6   7   7      788.02      772.20     15.45 o
  -5   7   7     1509.19     1480.18     24.99 o
  -4   7   7     1768.02     1712.60     23.74 o
  -3   7   7     1638.67     1571.97     17.98 o
  -2   7   7     2464.33     2474.95     25.93 o
  -1   7   7     1617.64     1637.21     19.07 o
   0   7   7    11647.82    11633.39    132.15 o
   1   7   7     1639.85     1670.18     20.51 o
   2   7   7     2749.85     2749.07     32.24 o
   3   7   7     1775.39     1752.81     21.94 o
   4   7   7     1643.09     1653.56     22.12 o
   5   7   7     1401.51     1370.01     23.19 o
   6   7   7      790.57      771.12     15.45 o
   7   7   7     1692.67     1763.56     39.01 o
   8   7   7      908.23      928.65     23.53 o
   9   7   7      288.52      305.38     17.41 o
  10   7   7      330.33      319.21     17.41 o
 -10   8   7      344.44      311.49     19.03 o
  -9   8   7      491.30      484.98     22.62 o
  -8   8   7      328.37      325.86     10.59 o
  -7   8   7     1230.32     1341.28     26.41 o
  -6   8   7      679.60      689.30     14.73 o
  -5   8   7     3110.08     2986.49     50.59 o
  -4   8   7     1734.99     1681.25     25.35 o
  -3   8   7     4225.64     4235.53     53.02 o
  -2   8   7     2148.51     2118.98     25.73 o
  -1   8   7      632.91      601.93      8.44 o
   0   8   7     7596.51     7717.31     94.20 o
   1   8   7      532.35      515.65      7.54 o
   2   8   7     2262.02     2267.91     27.35 o
   3   8   7     4109.57     4209.75     48.86 o
   4   8   7     1796.49     1808.49     24.28 o
   5   8   7     3261.69     3247.46     54.56 o
   6   8   7      792.37      797.15     18.32 o
   7   8   7     1324.86     1394.94     31.63 o
   8   8   7      231.36      214.35     11.13 o
   9   8   7      458.47      461.99     20.65 o
  10   8   7      383.62      346.15     21.37 o
  -9   9   7      183.91      206.80     13.64 o
  -8   9   7      920.25      918.39     26.04 o
  -7   9   7      699.50      730.22     16.88 o
  -6   9   7      690.80      684.81     14.91 o
  -5   9   7     1688.52     1701.52     30.74 o
  -4   9   7     2392.29     2408.46     41.74 o
  -2   9   7      409.43      407.80      8.80 o
  -1   9   7     3263.09     3247.10     42.69 o
   0   9   7     2984.61     3033.34     42.50 o
   1   9   7     3402.51     3334.63     47.21 o
   2   9   7      367.01      373.67      6.46 o
   3   9   7      860.26      825.49     12.76 o
   4   9   7     2453.14     2498.57     38.14 o
   5   9   7     1804.97     1882.57     39.55 o
   6   9   7      670.93      686.05     16.52 o
   7   9   7      565.82      604.62     16.70 o
   8   9   7     1011.09     1011.86     33.23 o
   9   9   7      220.12      192.62     15.08 o
  -9  10   7      556.61      572.62     26.04 o
  -8  10   7      659.44      669.65     22.81 o
  -7  10   7      972.50      975.56     24.79 o
  -6  10   7      262.82      254.93      7.90 o
  -5  10   7     1305.52     1338.92     25.70 o
  -4  10   7     3186.59     3198.43     54.37 o
  -3  10   7     2614.73     2540.13     43.01 o
  -2  10   7      524.61      511.82     10.42 o
  -1  10   7     2536.82     2456.67     40.49 o
   0  10   7      212.44      210.95      6.10 o
   1  10   7     2493.41     2346.07     39.95 o
   2  10   7      577.10      572.37     11.85 o
   3  10   7     2687.07     2633.89     45.17 o
   4  10   7     3173.05     3101.72     60.67 o
   5  10   7     1203.24     1200.81     33.96 o
   6  10   7      165.81      181.67     13.10 o
   7  10   7      929.62      910.69     30.72 o
   8  10   7      633.08      633.18     28.91 o
   9  10   7      469.75      453.37     22.98 o
  -8  11   7      779.89      783.75     31.43 o
  -7  11   7      934.38      902.77     24.61 o
  -6  11   7     1723.52     1727.83     38.10 o
  -5  11   7     1204.76     1272.98     29.65 o
  -4  11   7      516.01      501.37     11.31 o
  -3  11   7      197.00      192.45      5.92 o
  -2  11   7     2310.11     2289.38     38.85 o
  -1  11   7     3538.48     3527.37     61.06 o
   0  11   7      223.57      231.95      6.82 o
   1  11   7     3422.17     3393.18     57.27 o
   2  11   7     2381.35     2389.74     36.88 o
   3  11   7      193.88      202.68      6.82 o
   4  11   7      504.70      482.86     12.93 o
   5  11   7     1269.66     1281.86     35.58 o
   6  11   7     1692.19     1741.63     47.99 o
   7  11   7      917.72      926.64     29.82 o
   8  11   7      751.98      695.73     30.17 o
  -8  12   7      973.62      980.88     39.70 o
  -7  12   7      473.39      463.61     15.80 o
  -6  12   7      923.81      933.66     23.71 o
  -5  12   7      714.90      708.68     18.14 o
  -4  12   7     4121.64     4133.05     81.23 o
  -3  12   7      631.57      639.34     20.47 o
  -2  12   7      201.81      201.60     14.90 o
  -1  12   7     1097.26     1093.29     25.69 o
   0  12   7       96.30      111.65      5.03 o
   1  12   7     1133.56     1161.07     21.56 o
   2  12   7      237.68      228.36      6.46 o
   3  12   7      586.28      569.10     15.26 o
   4  12   7     4233.35     4248.36     86.28 o
   5  12   7      771.98      785.40     24.25 o
   6  12   7      891.37      881.01     28.38 o
   7  12   7      446.67      462.70     21.37 o
   8  12   7      978.82      935.44     39.70 o
  -7  13   7      359.01      314.55     14.18 o
  -6  13   7      938.45      948.92     29.46 o
  -5  13   7      251.30      271.44     12.75 o
  -4  13   7     1197.92     1238.60     35.57 o
  -3  13   7      696.69      698.98     21.73 o
  -2  13   7      331.09      338.61     21.72 o
  -1  13   7     2544.19     2478.26     90.84 o
   0  13   7      419.83      389.82     11.31 o
   1  13   7     2551.39     2556.17     53.07 o
   2  13   7      289.84      291.03     10.05 o
   3  13   7      780.96      726.51     16.16 o
   4  13   7     1196.24     1177.51     33.78 o
   5  13   7      263.36      270.91     12.21 o
   6  13   7      914.05      897.17     33.77 o
   7  13   7      349.10      310.60     17.95 o
  -6  14   7     1531.92     1471.85     54.45 o
  -5  14   7      154.22      177.36     13.46 o
  -4  14   7     1340.75     1359.62     37.91 o
  -3  14   7      807.65      846.66     35.74 o
  -2  14   7      625.52      606.63     30.35 o
  -1  14   7     1317.05     1308.64     53.91 o
   0  14   7       82.65       97.83     10.95 o
   1  14   7     1419.98     1466.53     42.23 o
   2  14   7      624.68      634.64     16.88 o
   3  14   7      764.73      776.95     20.29 o
   4  14   7     1312.55     1230.58     36.11 o
   5  14   7      181.18      174.31     12.39 o
   6  14   7     1584.98     1463.29     53.73 o
  -6  15   7      401.29      373.27     21.19 o
  -5  15   7      418.17      377.94     19.75 o
  -4  15   7      320.85      314.54     16.52 o
  -3  15   7     1358.91     1489.34     74.93 o
  -2  15   7      740.57      761.66     35.74 o
  -1  15   7      898.61      953.59     49.21 o
   0  15   7      490.97      473.32     29.27 o
   1  15   7      886.06      944.95     31.43 o
   2  15   7      782.89      823.46     25.68 o
   3  15   7     1346.20     1417.45     48.51 o
   4  15   7      355.49      364.64     24.96 o
   5  15   7      423.35      396.08     29.09 o
   6  15   7      370.25      324.42     23.16 o
  -4  16   7       32.73       23.51     12.03 o
  -3  16   7      577.57      606.04     35.73 o
  -2  16   7      658.91      701.61     38.61 o
  -1  16   7      233.77      262.46     23.16 o
   0  16   7      914.15      951.42     48.68 o
   1  16   7      239.43      284.00     16.52 o
   2  16   7      704.34      653.87     25.86 o
   3  16   7      616.94      644.12     30.53 o
   4  16   7        6.18        2.33     11.13 o
  -3  17   7      393.31      362.13     27.65 o
  -2  17   7     1028.83      977.69     57.84 o
  -1  17   7       54.74       88.67     20.64 o
   0  17   7      556.27      576.22     36.63 o
   1  17   7       71.35       88.85     21.00 o
   2  17   7     1010.80     1004.62     42.39 o
   3  17   7      380.64      413.48     30.34 o
   0   0   8     4565.99     4128.91     62.70 o
   1   0   8     1263.19     1278.35     16.20 o
   2   0   8      909.38      956.46     11.69 o
   3   0   8     3954.37     3832.56     48.76 o
   4   0   8     1130.66     1133.98     16.72 o
   5   0   8     9032.70     8787.27    133.17 o
   6   0   8        3.64        2.15      4.49 o
   7   0   8     5226.44     5263.42    101.92 o
   8   0   8      906.17      942.35     20.12 o
   9   0   8      608.95      604.28     17.78 o
  10   0   8      215.59      222.25     12.75 o
  11   0   8       62.15       71.98     10.41 o
 -11   1   8      260.51      209.86     14.72 o
 -10   1   8     2265.79     2313.47     85.04 o
  -9   1   8     1137.65     1190.04     30.00 o
  -8   1   8     1312.46     1359.40     26.60 o
  -7   1   8     1777.56     1834.64     33.80 o
  -6   1   8      323.53      333.07      8.08 o
  -5   1   8      666.13      650.81     12.04 o
  -4   1   8     4393.24     4439.88     62.66 o
  -3   1   8     2401.85     2290.44     33.33 o
  -2   1   8    20633.11    21191.01    255.03 o
  -1   1   8     1275.16     1343.65     14.22 o
   0   1   8    19038.42    18562.81    227.46 o
   1   1   8     1469.61     1508.16     19.98 o
   2   1   8    19690.42    19789.78    239.21 o
   3   1   8     2407.34     2332.62     34.05 o
   4   1   8     4478.05     4430.45     62.48 o
   5   1   8      515.36      542.04     37.90 o
   6   1   8      376.37      355.35     10.24 o
   7   1   8     1815.17     1774.11     37.40 o
   8   1   8     1229.53     1285.28     30.37 o
   9   1   8     1117.78     1155.89     28.92 o
  10   1   8     2272.94     2256.12     77.67 o
  11   1   8      218.51      188.31     13.10 o
 -11   2   8      161.95      157.97     12.92 o
 -10   2   8      509.20      499.17     22.27 o
  -9   2   8     1091.53     1096.57     28.20 o
  -8   2   8     1301.65     1327.75     26.06 o
  -7   2   8     3350.99     3405.14     57.80 o
  -6   2   8     1118.88     1123.67     19.23 o
  -5   2   8     5408.41     5456.53     78.03 o
  -4   2   8     3466.68     3441.24     49.59 o
  -3   2   8     5133.10     4978.65     68.92 o
  -2   2   8     7989.46     8235.76     89.70 o
  -1   2   8     1504.97     1508.61     17.28 o
   0   2   8     2636.69     2369.85     25.44 o
   1   2   8     1621.15     1616.07     19.62 o
   2   2   8     8198.31     8567.38    100.11 o
   3   2   8     5507.06     5340.90     73.48 o
   4   2   8     3697.85     3685.44     59.34 o
   5   2   8     5194.00     5397.38     76.39 o
   6   2   8     1130.02     1096.73     21.92 o
   7   2   8     3635.51     3644.34     71.86 o
   8   2   8     1369.32     1420.02     32.71 o
   9   2   8     1034.80     1102.63     27.66 o
  10   2   8      487.30      500.42     22.26 o
  11   2   8      182.93      179.51     12.39 o
 -11   3   8      365.36      350.46     21.19 o
 -10   3   8     1470.79     1437.87     51.57 o
  -9   3   8     1174.38     1174.43     25.69 o
  -8   3   8     3501.58     3628.70     65.53 o
  -7   3   8     1657.33     1671.31     30.02 o
  -6   3   8       60.41       70.54      3.95 o
  -5   3   8     1734.08     1745.07     26.80 o
  -4   3   8     4431.14     4475.94     57.59 o
  -3   3   8     3943.53     3898.38     49.82 o
  -2   3   8     4279.98     4293.92     47.72 o
  -1   3   8    13045.83    13147.08    140.65 o
   0   3   8    19155.57    18619.93    227.30 o
   1   3   8    12843.02    13011.30    148.67 o
   2   3   8     3896.92     3998.10     45.70 o
   3   3   8     3911.89     3972.40     47.66 o
   4   3   8     4465.55     4494.19     70.77 o
   5   3   8     1916.12     1866.86     32.38 o
   6   3   8       29.19       27.10      5.56 o
   7   3   8     1721.07     1749.80     37.03 o
   8   3   8     3360.16     3490.55     70.38 o
   9   3   8     1060.77     1072.47     24.61 o
  10   3   8     1500.90     1478.51     42.95 o
  11   3   8      338.18      259.07     16.34 o
 -10   4   8      776.07      760.94     31.97 o
  -9   4   8      408.49      426.79     15.26 o
  -8   4   8     1294.28     1262.48     26.23 o
  -7   4   8     1235.48     1207.37     20.84 o
  -6   4   8     4072.03     4035.09     54.97 o
  -5   4   8     6288.33     6232.86     79.89 o
  -4   4   8     8921.80     8970.67    103.98 o
  -3   4   8     1490.01     1498.96     19.07 o
  -2   4   8     5701.55     5747.22     63.73 o
  -1   4   8     9391.79     9549.51     97.13 o
   0   4   8     1033.64     1029.91     11.87 o
   1   4   8     9445.35     9714.17    105.34 o
   2   4   8     6192.09     6208.04     73.74 o
   3   4   8     1535.07     1531.25     21.58 o
   4   4   8     9015.66     8894.56    119.97 o
   5   4   8     5855.29     5749.51     80.03 o
   6   4   8     4146.75     4148.05     65.79 o
   7   4   8     1293.19     1230.07     23.72 o
   8   4   8     1366.63     1398.77     28.39 o
   9   4   8      469.96      484.44     13.47 o
  10   4   8      789.19      737.60     25.68 o
 -10   5   8      183.31      188.31     14.90 o
  -9   5   8     1747.06     1795.91     46.19 o
  -8   5   8      784.47      825.66     21.01 o
  -7   5   8      522.78      513.58     10.59 o
  -6   5   8     2042.87     1998.13     31.65 o
  -5   5   8      377.84      372.41      7.36 o
  -4   5   8     4302.24     4280.81     51.23 o
  -3   5   8     6041.37     5896.63     65.85 o
  -2   5   8     1310.06     1284.48     15.11 o
  -1   5   8    10573.91    10508.60    113.04 o
   0   5   8     2470.28     2534.85     28.65 o
   1   5   8    10335.35    10430.39    119.38 o
   2   5   8     1251.10     1254.71     17.08 o
   3   5   8     6190.71     6095.17     76.72 o
   4   5   8     4182.21     4152.50     54.11 o
   5   5   8      346.96      341.16      8.62 o
   6   5   8     2098.68     2075.76     35.61 o
   7   5   8      507.04      493.46     11.85 o
   8   5   8      760.56      802.47     18.14 o
   9   5   8     1582.67     1572.12     33.79 o
  10   5   8      160.24      139.84     11.85 o
 -10   6   8      148.24      159.94     12.57 o
  -9   6   8      422.79      461.44     21.19 o
  -8   6   8     1936.92     2002.87     45.12 o
  -7   6   8      207.34      197.30      7.18 o
  -6   6   8     5648.56     5584.07     91.49 o
  -5   6   8      139.50      142.18      5.03 o
  -4   6   8     5983.40     5992.27     76.07 o
  -3   6   8     3854.13     3904.45     45.08 o
  -2   6   8     4257.42     4137.09     41.87 o
  -1   6   8     3730.12     3711.12     39.69 o
   0   6   8      858.79      899.26     11.50 o
   1   6   8     3527.86     3414.83     39.50 o
   2   6   8     4276.99     4139.36     50.18 o
   3   6   8     3805.10     3897.55     48.87 o
   4   6   8     5545.87     5553.54     71.70 o
   5   6   8      125.90      134.28      5.56 o
   6   6   8     5641.41     5523.76     92.21 o
   7   6   8      238.02      226.38      7.90 o
   8   6   8     1908.49     1903.23     35.95 o
   9   6   8      394.21      392.13     17.77 o
  10   6   8      123.31       84.01     12.74 o
 -10   7   8      209.78      222.06     15.08 o
  -9   7   8     1495.91     1574.47     60.02 o
  -8   7   8      100.89      102.14      7.00 o
  -7   7   8      566.84      596.56     13.83 o
  -6   7   8     3307.07     3221.54     56.17 o
  -5   7   8     1801.15     1781.74     31.29 o
  -4   7   8      192.65      185.09      4.85 o
  -3   7   8     4372.97     4480.88     48.52 o
  -2   7   8     3020.91     3013.20     31.17 o
  -1   7   8    11829.67    11990.31    136.99 o
   0   7   8       11.43       17.59      1.79 o
   1   7   8    11561.09    11766.53    128.39 o
   2   7   8     3006.31     3063.23     38.37 o
   3   7   8     4469.33     4589.80     53.04 o
   4   7   8      324.43      372.03     32.14 o
   5   7   8     1823.63     1777.64     31.65 o
   6   7   8     3309.97     3347.94     57.43 o
   7   7   8      578.00      590.10     15.26 o
   8   7   8      130.70      136.25      8.44 o
   9   7   8     1401.01     1379.41     49.59 o
  10   7   8      218.51      224.22     14.18 o
  -9   8   8      798.48      863.68     34.66 o
  -8   8   8     1232.65     1291.96     32.16 o
  -7   8   8      770.52      773.02     17.24 o
  -6   8   8     3330.50     3375.01     58.51 o
  -5   8   8     1481.87     1467.60     26.60 o
  -4   8   8     3060.82     3041.16     45.37 o
  -3   8   8     3001.06     3004.29     39.44 o
  -2   8   8     2266.55     2276.74     29.51 o
  -1   8   8      771.23      743.22     10.24 o
   0   8   8     1140.50     1157.30     15.10 o
   1   8   8      736.42      710.50     10.06 o
   2   8   8     2528.36     2627.35     33.48 o
   3   8   8     2999.31     3020.31     36.19 o
   4   8   8     2929.51     3029.42     39.78 o
   5   8   8     1299.93     1307.40     23.90 o
   6   8   8     3135.68     3212.26     65.52 o
   7   8   8      833.61      853.53     21.19 o
   8   8   8     1320.56     1344.70     34.50 o
   9   8   8      805.87      835.67     32.15 o
  -9   9   8     1197.79     1182.44     44.91 o
  -8   9   8      524.54      555.93     24.60 o
  -7   9   8      863.89      854.43     19.40 o
  -6   9   8      992.69     1032.59     21.02 o
  -5   9   8      897.83      891.00     17.60 o
  -4   9   8      392.06      398.98      9.34 o
  -3   9   8     1629.92     1629.95     25.53 o
  -2   9   8     1842.18     1791.39     23.02 o
  -1   9   8     4961.55     5067.26     70.20 o
   0   9   8     2246.24     2139.23     28.43 o
   1   9   8     5196.00     5260.06     61.73 o
   2   9   8     1865.59     1855.28     25.18 o
   3   9   8     1490.20     1552.60     21.39 o
   4   9   8      491.09      485.21     10.95 o
   5   9   8      976.51      878.13     26.23 o
   6   9   8     1009.08     1021.10     25.15 o
   7   9   8      832.24      870.93     22.45 o
   8   9   8      419.72      459.46     21.01 o
   9   9   8     1170.48     1120.26     44.73 o
  -9  10   8      620.85      571.03     28.73 o
  -8  10   8      237.10      254.20     15.44 o
  -7  10   8     1431.03     1460.54     34.86 o
  -6  10   8      557.80      549.67     13.47 o
  -5  10   8     3517.90     3542.44     61.03 o
  -4  10   8     1440.35     1450.21     26.60 o
  -3  10   8     2211.68     2187.94     38.85 o
  -2  10   8     1027.78     1074.81     22.28 o
  -1  10   8     1211.26     1201.37     20.13 o
   0  10   8      287.56      306.66      7.72 o
   1  10   8     1319.89     1274.11     23.19 o
   2  10   8      943.38      960.81     17.79 o
   3  10   8     2316.83     2287.45     39.04 o
   4  10   8     1534.88     1553.51     28.76 o
   5  10   8     3424.21     3530.27     70.75 o
   6  10   8      561.61      581.28     16.70 o
   7  10   8     1509.52     1554.61     45.29 o
   8  10   8      225.83      213.99     12.39 o
   9  10   8      618.67      620.41     29.09 o
  -8  11   8      595.26      576.77     24.60 o
  -7  11   8      549.36      583.05     19.57 o
  -6  11   8       21.37       28.72      6.10 o
  -5  11   8     1617.73     1652.28     35.23 o
  -4  11   8      880.81      884.49     17.78 o
  -3  11   8      968.55      995.61     19.04 o
  -2  11   8     3232.93     3286.30     64.09 o
  -1  11   8      987.16      985.79     21.92 o
   0  11   8     6428.47     6291.38    103.48 o
   1  11   8     1010.91      989.76     19.04 o
   2  11   8     3166.10     3193.39     54.73 o
   3  11   8      805.22      794.64     19.04 o
   4  11   8      849.90      861.29     20.84 o
   5  11   8     1636.63     1652.13     43.50 o
   6  11   8       23.46       28.90      8.80 o
   7  11   8      568.82      592.04     26.22 o
   8  11   8      579.15      532.95     23.52 o
  -8  12   8       60.01       62.47      9.33 o
  -7  12   8     2189.15     2094.46     59.51 o
  -6  12   8       15.70       21.00      6.28 o
  -5  12   8     1575.13     1600.74     35.04 o
  -4  12   8      238.78      229.97      8.62 o
  -3  12   8     2493.48     2535.16     66.01 o
  -2  12   8     2140.15     2096.63     78.77 o
  -1  12   8      498.66      487.18     12.21 o
   0  12   8     1519.43     1454.79     27.32 o
   1  12   8      566.83      565.14     12.57 o
   2  12   8     2166.46     2186.42     39.56 o
   3  12   8     2464.66     2468.01     50.90 o
   4  12   8      214.35      198.55      9.16 o
   5  12   8     1733.26     1738.62     48.35 o
   6  12   8       10.67        3.59      6.46 o
   7  12   8     2095.64     2074.36     71.91 o
   8  12   8       65.99       34.10     14.00 o
  -7  13   8      221.15      211.83     13.82 o
  -6  13   8      582.62      542.30     18.32 o
  -5  13   8      888.48      960.04     31.61 o
  -4  13   8      495.16      502.95     17.96 o
  -3  13   8     1078.40     1092.99     42.76 o
  -2  13   8     2681.31     2595.69     92.47 o
  -1  13   8       86.49       92.26      6.64 o
   0  13   8     2281.23     2283.44     48.38 o
   1  13   8       75.48       84.19      6.10 o
   2  13   8     2779.17     2776.54     50.73 o
   3  13   8     1139.67     1075.43     22.82 o
   4  13   8      392.00      415.65     12.75 o
   5  13   8      855.18      854.22     26.94 o
   6  13   8      562.67      532.77     22.63 o
   7  13   8      190.80      166.95     13.28 o
  -6  14   8      413.61      374.71     18.31 o
  -5  14   8     2047.61     2074.31     69.39 o
  -4  14   8      277.83      299.27     14.36 o
  -3  14   8     2446.85     2504.22     93.87 o
  -2  14   8      477.47      448.90     23.52 o
  -1  14   8      219.25      223.51     18.49 o
   0  14   8     1984.41     2008.15     52.86 o
   1  14   8      182.26      197.65     13.64 o
   2  14   8      413.00      369.51     11.85 o
   3  14   8     2274.13     2255.74     48.91 o
   4  14   8      283.07      267.68     13.11 o
   5  14   8     2194.62     2241.92     77.49 o
   6  14   8      427.84      393.57     19.57 o
  -5  15   8      342.93      341.12     19.03 o
  -4  15   8      347.74      355.30     23.34 o
  -3  15   8      607.37      603.01     33.94 o
  -2  15   8     1526.59     1542.37     62.36 o
  -1  15   8      775.34      803.70     36.64 o
   0  15   8     1582.30     1627.47     62.18 o
   1  15   8      814.03      785.95     24.79 o
   2  15   8     1601.59     1629.44     45.47 o
   3  15   8      549.47      532.23     23.16 o
   4  15   8      332.84      345.25     26.03 o
   5  15   8      331.96      308.44     23.34 o
  -4  16   8     1157.48     1195.68     67.01 o
  -3  16   8      655.67      613.07     38.61 o
  -2  16   8      280.22      280.60     24.95 o
  -1  16   8      370.32      388.70     25.67 o
   0  16   8      370.38      410.61     34.83 o
   1  16   8      417.76      417.09     20.47 o
   2  16   8      212.66      183.83     17.05 o
   3  16   8      625.31      611.80     26.40 o
   4  16   8     1158.67     1128.86     63.77 o
  -2  17   8      176.48      209.49     23.70 o
  -1  17   8      893.37      898.75     52.27 o
   0  17   8       41.07       38.95     12.39 o
   1  17   8      899.58      852.24     48.85 o
   2  17   8      166.85      168.38     13.46 o
   1   0   9      890.69      830.41     10.79 o
   2   0   9     4473.21     4422.24     52.98 o
   3   0   9       51.90       68.21      2.87 o
   4   0   9    11925.96    11962.42    175.89 o
   5   0   9       76.02       85.27      3.59 o
   6   0   9     4876.91     4937.51     74.14 o
   7   0   9       61.63       71.62      4.67 o
   8   0   9     3968.03     4029.48     80.69 o
   9   0   9      440.84      500.95     15.62 o
  10   0   9      136.42      131.04     10.95 o
  11   0   9        1.78       21.36     11.31 o
 -11   1   9     2135.09     2008.86    113.25 o
 -10   1   9      167.35      167.67     16.34 o
  -9   1   9     1627.74     1719.42     43.67 o
  -8   1   9      734.08      739.07     18.68 o
  -7   1   9     2175.58     2207.74     39.93 o
  -6   1   9      764.40      769.19     14.37 o
  -5   1   9     3600.14     3705.83     54.97 o
  -4   1   9     1966.66     2005.18     27.89 o
  -3   1   9     2037.38     2000.83     26.10 o
  -2   1   9     1437.39     1458.93     18.35 o
  -1   1   9    19516.79    19463.20    218.73 o
   0   1   9      681.92      611.22     10.06 o
   1   1   9    19313.05    19055.97    216.61 o
   2   1   9     1361.13     1379.96     18.89 o
   3   1   9     2239.09     2203.83     32.77 o
   4   1   9     2027.27     2038.81     30.23 o
   5   1   9     3478.72     3487.26     59.65 o
   6   1   9      708.81      680.41     15.27 o
   7   1   9     2293.27     2371.85     49.11 o
   8   1   9      668.78      701.49     18.68 o
   9   1   9     1617.33     1652.91     39.54 o
  10   1   9      149.55      139.12     13.46 o
  11   1   9     2188.93     1889.03     70.65 o
 -11   2   9      344.28      308.44     28.91 o
 -10   2   9      303.50      310.05     24.42 o
  -9   2   9      728.24      743.70     20.83 o
  -8   2   9     1230.71     1218.95     28.93 o
  -7   2   9      843.70      852.35     16.53 o
  -6   2   9     3101.76     3152.32     49.16 o
  -5   2   9     2797.73     2827.34     42.13 o
  -4   2   9     9640.29     9836.66    132.09 o
  -3   2   9     5369.11     5313.41     69.09 o
  -2   2   9      431.65      422.99      7.00 o
  -1   2   9      632.79      590.81      7.73 o
   0   2   9      515.94      483.27      7.01 o
   1   2   9      814.52      720.59     13.12 o
   2   2   9      295.20      341.73     10.42 o
   3   2   9     5327.44     5286.33     68.18 o
   4   2   9     9701.75     9753.65    145.73 o
   5   2   9     2615.46     2612.88     43.75 o
   6   2   9     2896.25     2847.06     50.05 o
   7   2   9      802.17      770.23     18.86 o
   8   2   9     1171.63     1224.45     29.47 o
   9   2   9      854.87      868.43     24.61 o
  10   2   9      260.21      250.08     14.36 o
  11   2   9      306.04      261.22     16.70 o
 -10   3   9      477.43      460.38     25.32 o
  -9   3   9      914.42      915.34     21.91 o
  -8   3   9     1353.11     1380.07     27.49 o
  -7   3   9      330.78      352.63      9.16 o
  -6   3   9     1392.24     1357.77     23.37 o
  -5   3   9      905.94      850.21     14.19 o
  -4   3   9     3690.98     3641.93     48.32 o
  -3   3   9     4787.08     4755.03     58.00 o
  -2   3   9     2428.49     2435.69     28.82 o
  -1   3   9     7905.84     8019.82     82.36 o
   0   3   9    12647.51    12137.71    140.20 o
   1   3   9     7545.88     7364.55     86.49 o
   2   3   9     2273.83     2261.49     26.84 o
   3   3   9     4911.95     4997.08     57.10 o
   4   3   9     3782.48     3732.69     59.15 o
   5   3   9      912.22      878.60     18.15 o
   6   3   9     1448.48     1440.72     29.30 o
   7   3   9      392.93      423.93     12.93 o
   8   3   9     1351.01     1429.66     31.81 o
   9   3   9      932.42      908.53     21.20 o
  10   3   9      560.67      536.90     19.03 o
 -10   4   9      364.12      379.01     19.03 o
  -9   4   9     1050.93     1050.70     29.46 o
  -8   4   9      216.10      222.07      8.62 o
  -7   4   9     3685.97     3649.66     56.73 o
  -6   4   9     2633.82     2567.97     39.41 o
  -5   4   9     2463.92     2469.36     34.55 o
  -4   4   9      210.47      221.19      5.03 o
  -3   4   9     4148.10     3955.74     48.73 o
  -2   4   9     1440.79     1476.85     16.55 o
  -1   4   9      576.77      566.43      7.37 o
   0   4   9     1101.30     1091.20     13.66 o
   1   4   9      575.14      545.41      8.08 o
   2   4   9     1565.39     1600.52     21.41 o
   3   4   9     3712.83     3518.80     43.65 o
   4   4   9      258.81      271.65      6.82 o
   5   4   9     2484.19     2486.15     38.87 o
   6   4   9     2744.16     2679.48     45.71 o
   7   4   9     3483.90     3482.45     60.14 o
   8   4   9      315.43      320.47     12.03 o
   9   4   9      962.37      941.42     22.99 o
  10   4   9      319.21      309.16     14.36 o
 -10   5   9     1614.70     1559.64     63.26 o
  -9   5   9     1129.99     1170.22     37.01 o
  -8   5   9     1134.56     1111.01     27.49 o
  -7   5   9      907.36      873.92     18.50 o
  -6   5   9       50.38       61.21      3.77 o
  -5   5   9     1100.20     1056.08     17.25 o
  -4   5   9     1682.56     1635.25     21.04 o
  -3   5   9     2610.13     2657.19     31.33 o
  -2   5   9     6357.64     6441.36     70.96 o
  -1   5   9     2138.51     2132.70     23.04 o
   0   5   9    10023.34     9953.04    103.60 o
   1   5   9     2229.86     2211.66     26.47 o
   2   5   9     6584.72     6688.66     79.67 o
   3   5   9     2560.03     2613.63     33.85 o
   4   5   9     1550.31     1507.70     22.12 o
   5   5   9     1220.31     1175.73     19.95 o
   6   5   9       54.72       72.34      4.85 o
   7   5   9      814.13      805.24     17.24 o
   8   5   9     1134.59     1128.43     23.18 o
   9   5   9     1126.03     1093.87     28.02 o
  10   5   9     1783.07     1801.20     63.62 o
 -10   6   9       82.03       71.98     12.21 o
  -9   6   9      684.30      688.35     26.94 o
  -8   6   9      326.44      348.66     12.39 o
  -7   6   9     2829.54     2798.98     49.30 o
  -6   6   9      836.83      824.14     16.35 o
  -5   6   9     5287.22     5364.64     72.90 o
  -4   6   9      326.62      319.79      6.46 o
  -3   6   9     3409.75     3365.45     42.53 o
  -2   6   9     1295.96     1304.69     15.64 o
  -1   6   9      528.10      534.18      7.36 o
   0   6   9     3070.87     3025.29     34.06 o
   1   6   9      592.46      607.33      8.80 o
   2   6   9     1492.03     1488.79     20.14 o
   3   6   9     3162.02     3201.79     40.72 o
   4   6   9      267.60      261.77      5.92 o
   5   6   9     5762.17     5998.14     92.07 o
   6   6   9      852.53      852.72     17.42 o
   7   6   9     2950.50     2991.82     52.54 o
   8   6   9      362.25      382.25     10.95 o
   9   6   9      730.47      764.70     30.17 o
  10   6   9       72.97       56.36     12.03 o
 -10   7   9     2120.45     1963.73     77.30 o
  -9   7   9        6.88       18.13     10.23 o
  -8   7   9      831.43      807.16     21.73 o
  -7   7   9      580.01      601.95     14.55 o
  -6   7   9       69.64       77.37      4.67 o
  -5   7   9     1139.80     1109.94     21.02 o
  -4   7   9      990.17      970.43     15.99 o
  -3   7   9      201.01      216.69      4.31 o
  -2   7   9    10926.65    11216.57    139.79 o
  -1   7   9      193.67      179.71      3.23 o
   0   7   9     6181.31     6378.70     70.90 o
   1   7   9      163.38      151.16      3.23 o
   2   7   9    10916.01    11131.91    129.61 o
   3   7   9      199.09      224.05      5.74 o
   4   7   9      965.39      978.31     15.27 o
   5   7   9     1173.34     1139.80     21.92 o
   6   7   9       81.83       94.06      5.56 o
   7   7   9      558.19      562.79     15.80 o
   8   7   9      830.35      843.98     22.63 o
   9   7   9       22.93       25.13     10.59 o
  10   7   9     2123.64     1945.94     76.22 o
  -9   8   9       98.68      116.14     10.95 o
  -8   8   9     1057.04     1067.41     27.66 o
  -7   8   9     2434.22     2506.55     47.12 o
  -6   8   9      809.82      825.52     16.88 o
  -5   8   9     5692.56     5668.82     92.75 o
  -4   8   9      442.12      463.65     10.24 o
  -3   8   9     2105.55     2071.57     30.40 o
  -2   8   9     1175.67     1105.65     16.89 o
  -1   8   9     3253.28     3292.10     38.01 o
   0   8   9       42.65       47.21      2.15 o
   1   8   9     3179.42     3241.39     38.37 o
   2   8   9     1197.11     1170.02     16.89 o
   3   8   9     2174.70     2208.44     30.04 o
   4   8   9      486.10      523.47      9.88 o
   5   8   9     5603.53     5623.25     92.38 o
   6   8   9      721.88      751.46     17.96 o
   7   8   9     2466.07     2495.11     53.42 o
   8   8   9     1176.92     1220.03     31.26 o
   9   8   9       82.89      102.14     10.59 o
  -9   9   9     1162.88     1197.31     48.14 o
  -8   9   9      382.58      376.68     18.31 o
  -7   9   9      420.82      453.90     15.44 o
  -6   9   9      287.97      293.54      9.16 o
  -5   9   9      300.72      299.47      8.62 o
  -4   9   9      255.38      266.25      7.72 o
  -3   9   9     2374.69     2362.43     40.30 o
  -2   9   9     5959.20     5937.10     89.57 o
  -1   9   9     2163.45     2176.99     33.10 o
   0   9   9     2227.50     2238.35     30.41 o
   1   9   9     1943.76     1948.78     25.18 o
   2   9   9     5875.77     5979.75     68.62 o
   3   9   9     2384.03     2468.78     37.60 o
   4   9   9      216.16      217.95      6.64 o
   5   9   9      219.70      220.10      8.62 o
   6   9   9      297.17      290.31      9.87 o
   7   9   9      486.45      507.80     16.34 o
   8   9   9      468.76      456.07     21.73 o
   9   9   9     1137.74     1082.50     44.55 o
  -9  10   9       21.19       15.08      9.69 o
  -8  10   9      837.64      827.96     32.69 o
  -7  10   9      678.35      674.16     23.53 o
  -6  10   9     4101.93     4112.89     72.22 o
  -5  10   9      772.97      774.12     15.99 o
  -4  10   9     1008.76      998.33     19.58 o
  -3  10   9     1494.44     1472.09     26.60 o
  -2  10   9     2383.39     2343.27     46.06 o
  -1  10   9     1019.17      977.95     17.97 o
   0  10   9       39.63       36.80      3.59 o
   1  10   9     1148.75     1080.86     20.84 o
   2  10   9     2250.23     2181.25     38.31 o
   3  10   9     1479.28     1457.86     31.81 o
   4  10   9      960.32      928.05     22.10 o
   5  10   9      779.43      739.10     23.71 o
   6  10   9     4264.16     4415.48    112.21 o
   7  10   9      691.15      702.54     25.50 o
   8  10   9      800.57      805.85     31.61 o
   9  10   9       25.30       14.36     11.31 o
  -8  11   9      327.87      295.15     15.44 o
  -7  11   9       93.54      115.60     11.13 o
  -6  11   9       87.30       71.08      6.64 o
  -5  11   9      309.63      310.24      9.69 o
  -4  11   9      494.23      503.50     11.85 o
  -3  11   9     4223.86     4216.39     71.71 o
  -2  11   9      528.40      524.72     12.75 o
  -1  11   9     2858.99     2831.10     57.59 o
   0  11   9     1947.99     1834.69     32.73 o
   1  11   9     3044.47     2981.53     50.76 o
   2  11   9      536.90      540.71     12.39 o
   3  11   9     4165.31     4167.89     83.23 o
   4  11   9      482.10      487.52     13.65 o
   5  11   9      268.57      281.50     13.46 o
   6  11   9       71.14       69.29      7.54 o
   7  11   9      136.90      128.35     10.41 o
   8  11   9      328.57      296.41     17.41 o
  -8  12   9      436.09      394.64     28.37 o
  -7  12   9       33.55       38.59      8.08 o
  -6  12   9     2837.82     2796.59     74.47 o
  -5  12   9       30.52       29.80      5.56 o
  -4  12   9     1552.17     1554.21     33.43 o
  -3  12   9      200.31      215.60     16.70 o
  -2  12   9     1408.94     1379.82     38.28 o
  -1  12   9      626.32      591.39     14.91 o
   0  12   9      234.88      235.00      7.00 o
   1  12   9      540.50      508.56     11.67 o
   2  12   9     1440.95     1434.49     26.78 o
   3  12   9      241.53      249.36      8.44 o
   4  12   9     1497.44     1528.27     35.76 o
   5  12   9       23.56       19.92      8.44 o
   6  12   9     2715.89     2728.52     91.37 o
   7  12   9       41.40       43.98      8.80 o
   8  12   9      438.80      422.65     33.40 o
  -7  13   9       98.84       95.68      9.33 o
  -6  13   9      457.24      414.76     15.44 o
  -5  13   9       35.97       45.05      8.80 o
  -4  13   9      632.49      618.65     20.47 o
  -3  13   9     1669.74     1668.47     66.32 o
  -2  13   9       89.17       92.98      7.36 o
  -1  13   9     2243.32     2220.52     57.19 o
   0  13   9       30.92       31.05      5.38 o
   1  13   9     2224.72     2193.69     45.68 o
   2  13   9      119.32      120.63      5.74 o
   3  13   9     1640.59     1678.13     33.25 o
   4  13   9      603.98      618.10     17.60 o
   5  13   9       56.30       66.06      8.80 o
   6  13   9      499.06      518.92     23.52 o
   7  13   9      129.78      124.40     12.74 o
  -6  14   9      774.24      785.35     48.31 o
  -5  14   9      431.25      426.07     20.83 o
  -4  14   9     1272.15     1289.45     61.45 o
  -3  14   9      314.77      309.70     20.47 o
  -2  14   9      967.27     1016.52     43.83 o
  -1  14   9      498.23      529.53     29.45 o
   0  14   9        2.98        7.18      8.44 o
   1  14   9      437.30      435.06     12.75 o
   2  14   9      965.01      937.66     22.99 o
   3  14   9      382.97      355.86     12.21 o
   4  14   9     1383.32     1397.37     38.81 o
   5  14   9      404.92      393.56     18.85 o
   6  14   9      870.76      827.97     33.77 o
  -5  15   9      189.17      196.75     20.29 o
  -4  15   9       49.06       39.31     16.87 o
  -3  15   9      217.60      220.63     23.52 o
  -2  15   9      516.05      506.90     35.01 o
  -1  15   9     2220.52     2243.15     82.53 o
   0  15   9      276.23      282.94     20.11 o
   1  15   9     2251.23     2392.25     61.67 o
   2  15   9      452.76      446.01     21.73 o
   3  15   9      237.71      244.87     14.18 o
   4  15   9       80.11      105.55     19.21 o
   5  15   9      148.79      141.27     11.31 o
  -4  16   9     1715.12     1722.89     99.02 o
  -3  16   9      471.34      504.18     35.91 o
  -2  16   9      619.33      601.39     34.30 o
  -1  16   9       81.10       80.06     16.16 o
   0  16   9      275.42      335.54     22.26 o
   1  16   9       88.11       90.29     11.67 o
   2  16   9      559.03      560.24     24.60 o
   3  16   9      490.79      484.08     23.34 o
   4  16   9     1698.42     1627.08     93.81 o
  -2  17   9      428.31      378.48     31.78 o
  -1  17   9      452.32      423.73     31.78 o
   0  17   9     1786.17     1871.97    100.64 o
   1  17   9      403.64      409.54     33.39 o
   2  17   9      464.68      433.07     34.11 o
   0   0  10        4.70       18.67      2.69 o
   1   0  10     1369.86     1349.05     16.73 o
   2   0  10     2994.53     2775.96     38.05 o
   3   0  10     9882.61     9847.81    134.28 o
   4   0  10       72.85       76.65      2.51 o
   5   0  10    12301.63    12408.80    186.50 o
   6   0  10      452.17      436.36      9.34 o
   7   0  10     4832.29     4982.10     95.37 o
   8   0  10       11.99       17.59      5.74 o
   9   0  10     1486.82     1501.77     36.84 o
  10   0  10      884.70      890.50     34.84 o
 -10   1  10     1238.76     1150.16     43.12 o
  -9   1  10      322.45      347.94     13.11 o
  -8   1  10     1574.81     1630.33     36.84 o
  -7   1  10      615.20      630.01     16.70 o
  -6   1  10     1629.62     1686.20     28.41 o
  -5   1  10     2823.15     2827.22     41.77 o
  -4   1  10     1776.75     1880.17     26.80 o
  -3   1  10      245.89      241.50      5.93 o
  -2   1  10     8445.47     8112.87    111.44 o
  -1   1  10     5533.54     5601.01     58.86 o
   0   1  10    24896.19    25480.36    310.18 o
   1   1  10     5514.72     5628.73     59.76 o
   2   1  10     8672.30     8457.49    106.56 o
   3   1  10      265.10      263.41      5.75 o
   4   1  10     1695.77     1789.15     25.18 o
   5   1  10     2863.39     2765.04     46.28 o
   6   1  10     1584.69     1575.21     31.28 o
   7   1  10      614.24      623.90     17.06 o
   8   1  10     1651.93     1753.38     39.36 o
   9   1  10      324.67      334.66     13.64 o
  10   1  10     1149.33     1165.89     45.99 o
 -10   2  10      211.98      218.65     14.90 o
  -9   2  10     1306.51     1283.42     32.70 o
  -8   2  10      495.21      509.43     16.16 o
  -7   2  10     4234.55     4289.98     86.49 o
  -6   2  10     2560.02     2638.05     43.19 o
  -5   2  10     7186.99     7275.85    101.67 o
  -4   2  10     2244.74     2226.56     33.48 o
  -3   2  10     7869.88     7835.33     99.22 o
  -2   2  10     2246.39     2266.96     32.24 o
  -1   2  10     2630.25     2738.55     28.66 o
   0   2  10     2827.09     2986.56     33.90 o
   1   2  10     2601.93     2586.32     29.02 o
   2   2  10     2179.18     2191.46     30.79 o
   3   2  10     7822.92     7869.85    100.67 o
   4   2  10     2299.95     2265.04     34.38 o
   5   2  10     7637.21     7576.78    115.84 o
   6   2  10     2661.81     2686.91     50.21 o
   7   2  10     4083.64     4115.90     81.07 o
   8   2  10      496.62      496.50     15.44 o
   9   2  10     1431.98     1483.00     37.02 o
  10   2  10      233.17      219.55     10.95 o
 -10   3  10     1098.59     1096.68     43.29 o
  -9   3  10      444.31      425.00     16.88 o
  -8   3  10      720.45      760.96     17.96 o
  -7   3  10      815.41      809.20     16.88 o
  -6   3  10     1096.14     1074.51     18.51 o
  -5   3  10      245.55      256.38      5.75 o
  -4   3  10      399.08      416.97      7.72 o
  -3   3  10     4044.08     3995.66     50.34 o
  -2   3  10     3796.86     3651.27     42.77 o
  -1   3  10     7016.02     7101.84     74.01 o
   0   3  10     2140.70     2027.58     23.23 o
   1   3  10     6671.70     6673.78     73.97 o
   2   3  10     4227.84     4144.83     47.31 o
   3   3  10     4072.27     4127.17     47.64 o
   4   3  10      334.60      355.89      8.08 o
   5   3  10      186.96      188.14     11.85 o
   6   3  10     1107.23     1090.87     23.72 o
   7   3  10      790.22      798.94     19.40 o
   8   3  10      684.87      712.27     16.34 o
   9   3  10      503.64      474.04     14.01 o
  10   3  10     1022.82      976.63     30.54 o
 -10   4  10       61.81       45.05      8.62 o
  -9   4  10      265.49      243.98     14.90 o
  -8   4  10     1748.91     1762.08     41.16 o
  -7   4  10     1764.84     1731.38     33.80 o
  -6   4  10     5145.44     5076.55     75.40 o
  -5   4  10     1911.77     1847.07     26.80 o
  -4   4  10     3803.34     3671.83     46.87 o
  -3   4  10     4770.85     4739.44     58.50 o
  -2   4  10     5951.74     6208.24     66.22 o
  -1   4  10     1030.76     1043.30     12.22 o
   0   4  10      806.28      780.80     10.60 o
   1   4  10     1085.66     1084.37     14.38 o
   2   4  10     5572.47     5765.29     69.26 o
   3   4  10     4566.99     4576.14     55.96 o
   4   4  10     3895.99     3834.85     50.66 o
   5   4  10     2103.93     2024.09     32.74 o
   6   4  10     5187.86     5133.94     84.42 o
   7   4  10     1651.90     1649.06     30.74 o
   8   4  10     1745.03     1772.86     34.51 o
   9   4  10      274.00      285.63     12.39 o
  10   4  10       74.15       84.90      8.44 o
 -10   5  10      579.45      539.95     25.32 o
  -9   5  10     1456.31     1417.22     53.55 o
  -8   5  10        2.14        6.46      7.54 o
  -7   5  10      621.75      631.61     16.70 o
  -6   5  10     1171.98     1189.35     20.13 o
  -5   5  10      396.35      398.63      7.72 o
  -4   5  10      815.40      825.50     13.11 o
  -3   5  10     3490.77     3457.53     40.55 o
  -2   5  10     1364.43     1383.41     16.90 o
  -1   5  10     7823.88     7825.61     81.80 o
   0   5  10        4.29        4.49      2.15 o
   1   5  10     8598.96     8698.67     95.31 o
   2   5  10     1302.01     1330.08     18.70 o
   3   5  10     3286.99     3246.95     41.26 o
   4   5  10      861.17      862.91     13.65 o
   5   5  10      327.88      310.80      8.08 o
   6   5  10     1175.26     1197.62     22.64 o
   7   5  10      529.51      525.97     13.47 o
   8   5  10        5.56       19.56      5.74 o
   9   5  10     1626.18     1634.14     46.91 o
  10   5  10      578.57      564.73     25.14 o
 -10   6  10      515.77      511.92     26.04 o
  -9   6  10        4.82        2.87      7.90 o
  -8   6  10     1920.83     1996.84     45.84 o
  -7   6  10      548.48      566.20     16.70 o
  -6   6  10     3995.86     4014.88     67.91 o
  -5   6  10      584.35      609.36     11.31 o
  -4   6  10    10691.33    10604.70    126.33 o
  -3   6  10       98.94       92.63      2.87 o
  -2   6  10     3180.27     3189.50     37.84 o
  -1   6  10     1219.64     1222.76     14.92 o
   0   6  10      676.55      688.58      9.70 o
   1   6  10     1300.46     1302.35     16.72 o
   2   6  10     2854.93     2913.59     37.28 o
   3   6  10       92.06       89.75      3.77 o
   4   6  10    11006.89    10871.63    132.55 o
   5   6  10      570.72      583.85     13.29 o
   6   6  10     3904.60     3955.10     67.19 o
   7   6  10      533.93      560.98     13.47 o
   8   6  10     1759.44     1745.12     41.70 o
   9   6  10       10.29       22.44      9.33 o
  10   6  10      567.49      555.39     28.01 o
  -9   7  10     1952.03     2020.22     70.64 o
  -8   7  10     1639.37     1725.14     41.16 o
  -7   7  10      325.34      342.56     12.39 o
  -6   7  10       97.45       96.04      6.28 o
  -5   7  10      314.22      291.04      7.90 o
  -4   7  10     1322.59     1243.91     20.31 o
  -3   7  10     2199.45     2182.19     27.17 o
  -2   7  10      428.63      411.41      6.82 o
  -1   7  10     9593.45     9761.35    114.71 o
   0   7  10      857.85      812.84     10.96 o
   1   7  10     9621.60     9824.46    107.45 o
   2   7  10      358.87      347.99      6.82 o
   3   7  10     2216.73     2203.64     29.69 o
   4   7  10     1224.76     1178.74     18.15 o
   5   7  10      306.56      275.96      7.90 o
   6   7  10      136.70      127.63      6.46 o
   7   7  10      321.27      341.48     11.85 o
   8   7  10     1639.25     1720.47     41.52 o
   9   7  10     2103.84     2188.53     75.86 o
  -9   8  10      133.82      146.48     12.39 o
  -8   8  10     1957.45     1989.58     57.16 o
  -7   8  10      682.96      715.13     20.29 o
  -6   8  10     3764.72     3786.68     65.37 o
  -5   8  10     1154.34     1126.05     21.38 o
  -4   8  10     5493.39     5473.31     90.40 o
  -3   8  10     1280.54     1246.57     20.49 o
  -2   8  10     2674.09     2620.28     40.32 o
  -1   8  10      476.68      451.83      6.82 o
   0   8  10      176.55      177.55      3.95 o
   1   8  10      519.79      513.99      8.44 o
   2   8  10     2550.47     2531.38     33.48 o
   3   8  10     1138.66     1137.85     17.25 o
   4   8  10     5373.53     5600.78     82.27 o
   5   8  10     1225.84     1255.86     24.08 o
   6   8  10     3741.38     3777.78     76.53 o
   7   8  10      553.64      559.00     16.16 o
   8   8  10     1952.52     1982.03     55.01 o
   9   8  10      105.60      107.34     10.77 o
  -9   9  10      992.37      932.22     40.59 o
  -8   9  10      416.74      446.17     21.55 o
  -7   9  10      754.13      775.86     21.73 o
  -6   9  10       69.49       69.65      5.39 o
  -5   9  10      151.32      149.00      5.92 o
  -4   9  10     1479.81     1511.39     27.68 o
  -3   9  10     2704.03     2600.95     44.09 o
  -2   9  10     4650.08     4473.36     69.79 o
  -1   9  10     3783.91     3793.86     50.99 o
   0   9  10     3028.62     3054.97     40.51 o
   1   9  10     3735.64     3715.66     50.09 o
   2   9  10     4822.89     4704.99     56.63 o
   3   9  10     2884.39     2862.21     43.92 o
   4   9  10     1391.87     1428.60     27.32 o
   5   9  10      148.11      132.12      6.46 o
   6   9  10       63.67       65.34      7.54 o
   7   9  10      731.17      728.43     20.83 o
   8   9  10      501.61      497.20     22.98 o
   9   9  10      925.51      890.51     38.08 o
  -8  10  10      676.23      693.00     28.91 o
  -7  10  10     1669.60     1678.77     47.09 o
  -6  10  10     1610.33     1614.99     32.53 o
  -5  10  10     2223.55     2308.97     42.80 o
  -4  10  10     1446.39     1432.54     27.68 o
  -3  10  10     2191.72     2141.67     43.16 o
  -2  10  10      537.56      560.12     13.29 o
  -1  10  10      548.82      541.63     11.31 o
   0  10  10     1331.69     1303.00     24.26 o
   1  10  10      547.24      549.17     11.49 o
   2  10  10      526.82      517.91     11.85 o
   3  10  10     2247.35     2189.80     44.79 o
   4  10  10     1445.40     1447.10     31.27 o
   5  10  10     2289.56     2311.62     59.71 o
   6  10  10     1672.67     1701.52     47.63 o
   7  10  10     1638.53     1712.88     56.07 o
   8  10  10      716.44      715.83     29.45 o
  -8  11  10      784.47      707.23     32.33 o
  -7  11  10      417.02      419.24     19.03 o
  -6  11  10       37.26       30.51      6.28 o
  -5  11  10      142.96      141.63      7.72 o
  -4  11  10      447.62      462.36     11.67 o
  -3  11  10      715.15      706.20     17.24 o
  -2  11  10     3022.40     3034.07     59.21 o
  -1  11  10      639.39      634.51     28.20 o
   0  11  10     5435.61     5499.46     91.28 o
   1  11  10      501.92      501.91     11.31 o
   2  11  10     3063.28     3073.41     53.46 o
   3  11  10      842.14      837.76     17.60 o
   4  11  10      476.09      514.99     15.08 o
   5  11  10      126.48      125.30      9.69 o
   6  11  10       30.60       26.92      8.26 o
   7  11  10      412.49      402.00     17.95 o
   8  11  10      793.74      733.10     33.05 o
  -7  12  10     1688.90     1655.51     59.84 o
  -6  12  10      166.17      157.25     11.31 o
  -5  12  10     3289.44     3218.64     66.04 o
  -4  12  10      357.15      338.44     10.23 o
  -3  12  10     1280.04     1263.35     47.26 o
  -2  12  10      194.56      191.73     10.59 o
  -1  12  10      817.23      829.83     19.40 o
   0  12  10     1243.60     1283.85     24.26 o
   1  12  10      725.33      715.00     14.73 o
   2  12  10      181.39      190.11      7.54 o
   3  12  10     1284.10     1306.83     26.41 o
   4  12  10      335.65      324.25     11.85 o
   5  12  10     3103.39     3077.65     78.45 o
   6  12  10      157.48      168.20     12.75 o
   7  12  10     1837.37     1861.30     66.32 o
  -7  13  10      237.55      214.89     14.00 o
  -6  13  10      127.78      113.27     17.95 o
  -5  13  10        8.63       14.72      8.97 o
  -4  13  10      928.25      925.76     39.70 o
  -3  13  10      145.02      154.56     18.31 o
  -2  13  10     1817.19     1888.35     74.24 o
  -1  13  10      351.20      321.38     11.85 o
   0  13  10     2629.62     2672.16     54.86 o
   1  13  10      350.31      337.18      9.70 o
   2  13  10     1676.45     1669.03     32.89 o
   3  13  10      124.16      123.14      6.64 o
   4  13  10     1027.75     1049.24     23.53 o
   5  13  10       22.31       37.87      7.54 o
   6  13  10      150.33      151.87     11.13 o
   7  13  10      219.62      166.59     11.85 o
  -6  14  10      112.33      115.96     15.26 o
  -5  14  10     1584.51     1591.06     79.25 o
  -4  14  10      217.95      248.10     19.39 o
  -3  14  10      889.85      887.47     37.18 o
  -2  14  10      232.29      261.92     19.21 o
  -1  14  10      651.11      688.34     31.61 o
   0  14  10      145.90      132.48      6.82 o
   1  14  10      629.58      628.71     17.24 o
   2  14  10      273.50      286.35     10.77 o
   3  14  10      911.82      902.57     23.35 o
   4  14  10      194.02      197.83     10.59 o
   5  14  10     1450.18     1386.61     49.05 o
   6  14  10      108.89       93.70     11.67 o
  -5  15  10      284.70      259.06     27.11 o
  -4  15  10      404.24      408.46     28.91 o
  -3  15  10      276.31      297.30     23.16 o
  -2  15  10      696.66      712.59     41.12 o
  -1  15  10      730.60      765.05     39.51 o
   0  15  10     1333.34     1449.42     69.89 o
   1  15  10      743.18      798.47     29.45 o
   2  15  10      691.07      737.55     29.09 o
   3  15  10      293.65      305.56     18.13 o
   4  15  10      393.65      334.49     17.42 o
   5  15  10      277.24      220.10     13.28 o
  -3  16  10      680.02      689.94     45.61 o
  -2  16  10      530.06      542.27     34.48 o
  -1  16  10      359.67      393.55     28.19 o
   0  16  10      369.85      402.89     32.32 o
   1  16  10      294.05      314.18     19.39 o
   2  16  10      572.11      554.50     27.11 o
   3  16  10      690.61      635.71     28.73 o
   1   0  11      505.59      517.15      8.26 o
   2   0  11     4985.41     4971.21     65.44 o
   3   0  11      842.42      878.50     16.35 o
   4   0  11     8543.78     8444.60    118.94 o
   5   0  11      566.52      546.16     10.96 o
   6   0  11    12508.58    12535.02    229.65 o
   7   0  11        6.97       26.74      5.38 o
   8   0  11     1388.26     1510.01     33.24 o
   9   0  11       16.59       12.74      8.26 o
  10   0  11      550.37      537.25     23.34 o
 -10   1  11      326.73      298.03     18.49 o
  -9   1  11     2763.91     2819.22     65.30 o
  -8   1  11       51.81       42.18      6.28 o
  -7   1  11      291.45      290.31     10.23 o
  -6   1  11      179.62      192.09      7.54 o
  -5   1  11       65.97       60.13      2.87 o
  -4   1  11      120.12      121.35      5.39 o
  -3   1  11     7934.62     7866.80    110.62 o
  -2   1  11      490.83      472.39      8.80 o
  -1   1  11     9862.16     9658.30    105.82 o
   0   1  11      910.48      953.71     13.48 o
   1   1  11    10484.28    10250.45    112.48 o
   2   1  11      458.42      431.06      8.44 o
   3   1  11     7909.88     7917.69    101.18 o
   4   1  11      149.92      165.16      7.36 o
   5   1  11       72.93       70.01      3.05 o
   6   1  11      205.20      214.71      7.90 o
   7   1  11      225.23      242.54      9.16 o
   8   1  11       51.31       64.62      7.54 o
   9   1  11     2782.10     2758.82     62.78 o
  10   1  11      289.16      251.70     17.06 o
 -10   2  11      323.40      345.78     19.75 o
  -9   2  11       18.94       27.46      7.90 o
  -8   2  11     2631.29     2762.81     62.24 o
  -7   2  11     1844.83     1919.40     40.99 o
  -6   2  11     6596.42     6639.69    124.64 o
  -5   2  11     3370.27     3339.66     50.26 o
  -4   2  11     5428.04     5459.93     72.43 o
  -3   2  11      602.55      595.47     11.14 o
  -2   2  11     6687.27     6691.79     79.34 o
  -1   2  11     3794.93     3858.82     41.87 o
   0   2  11       13.18       24.41      2.15 o
   1   2  11     3714.58     3733.31     41.15 o
   2   2  11     6566.20     6585.82     84.58 o
   3   2  11      585.78      575.34     11.14 o
   4   2  11     5076.35     5120.98     74.57 o
   5   2  11     3477.49     3405.07     57.83 o
   6   2  11     6617.33     6653.37    125.73 o
   7   2  11     1813.84     1869.72     39.91 o
   8   2  11     2586.77     2750.47     57.74 o
   9   2  11       32.35        8.62     11.13 o
  10   2  11      345.79      345.97     15.62 o
 -10   3  11     2169.41     2106.60     75.87 o
  -9   3  11     1081.87     1078.38     35.03 o
  -8   3  11      283.13      284.02      9.52 o
  -7   3  11      346.48      348.50     10.05 o
  -6   3  11      290.39      276.49      8.26 o
  -5   3  11      563.03      544.18      9.70 o
  -4   3  11      435.33      429.91      7.90 o
  -3   3  11     3184.69     3143.05     43.79 o
  -2   3  11     9270.64     9202.20    102.30 o
  -1   3  11    10402.28    10521.08    109.08 o
   0   3  11      746.71      709.75      9.88 o
   1   3  11    10305.25    10458.86    113.62 o
   2   3  11     9691.78     9741.05    114.36 o
   3   3  11     3009.82     3075.35     36.93 o
   4   3  11      483.04      495.31     11.67 o
   5   3  11      566.63      529.09     12.93 o
   6   3  11      262.73      259.07      9.87 o
   7   3  11      339.41      321.92     12.03 o
   8   3  11      218.95      229.61      8.62 o
   9   3  11     1182.14     1182.84     30.90 o
  10   3  11     2157.41     2131.39     62.38 o
 -10   4  11       76.82       61.93     12.39 o
  -9   4  11      397.16      415.47     19.93 o
  -8   4  11     1899.95     1909.85     44.76 o
  -7   4  11     4413.86     4506.82     79.10 o
  -6   4  11      664.31      658.24     14.55 o
  -5   4  11     6147.48     6064.57     78.75 o
  -4   4  11     4679.03     4624.11     57.73 o
  -3   4  11     3152.02     3132.03     43.96 o
  -2   4  11      105.85       94.96      3.23 o
  -1   4  11     3135.62     3173.57     33.35 o
   0   4  11       11.77       21.00      2.15 o
   1   4  11     3036.76     3002.85     36.04 o
   2   4  11       95.32       90.65      2.51 o
   3   4  11     3427.24     3501.07     44.52 o
   4   4  11     4764.37     4894.29     62.61 o
   5   4  11     5814.95     5741.70     87.75 o
   6   4  11      606.95      590.50     13.11 o
   7   4  11     4407.85     4505.54     76.76 o
   8   4  11     1881.23     1993.95     37.75 o
   9   4  11      430.47      372.39     17.42 o
  10   4  11       98.63       73.24      8.98 o
 -10   5  11     1620.27     1517.56     60.02 o
  -9   5  11       75.61       71.62     12.74 o
  -8   5  11      564.99      549.13     17.06 o
  -7   5  11      745.96      749.31     19.58 o
  -6   5  11       34.62       34.82      4.67 o
  -5   5  11      444.52      419.83      8.80 o
  -4   5  11     3042.82     2975.70     39.26 o
  -3   5  11      333.51      352.47      8.62 o
  -2   5  11    12662.24    12778.88    138.87 o
  -1   5  11      623.51      617.22      8.08 o
   0   5  11    14328.69    14447.33    148.05 o
   1   5  11      664.50      651.56      9.70 o
   2   5  11    12174.14    12517.24    146.62 o
   3   5  11      269.86      278.12      5.93 o
   4   5  11     3306.78     3376.23     45.57 o
   5   5  11      406.05      382.83      9.52 o
   6   5  11       29.14       41.82      5.03 o
   7   5  11      760.96      761.35     16.88 o
   8   5  11      646.83      665.54     16.34 o
   9   5  11       71.67       66.24      7.90 o
  10   5  11     1412.76     1308.74     51.57 o
 -10   6  11       64.43       30.51      9.33 o
  -9   6  11     1647.84     1645.26     58.05 o
  -8   6  11      379.47      385.12     14.54 o
  -7   6  11     3390.77     3463.55     70.20 o
  -6   6  11      224.50      227.82      8.98 o
  -5   6  11     7489.41     7397.26    119.67 o
  -4   6  11      431.91      416.78      7.90 o
  -3   6  11     5935.86     6063.07     73.53 o
  -2   6  11      130.50      162.64      4.13 o
  -1   6  11      282.56      283.69      5.21 o
   0   6  11        7.08       12.92      2.15 o
   1   6  11      385.92      381.59     13.65 o
   2   6  11      132.16      157.80      4.67 o
   3   6  11     6248.69     6515.82     79.51 o
   4   6  11      455.81      445.16      9.16 o
   5   6  11     7452.44     7489.02    123.28 o
   6   6  11      209.57      204.12      7.72 o
   7   6  11     3377.54     3522.55     62.10 o
   8   6  11      383.65      398.41     15.08 o
   9   6  11     1707.64     1705.89     58.77 o
  10   6  11       69.41       92.62     18.67 o
  -9   7  11      192.00      202.49     13.82 o
  -8   7  11     2883.18     3026.84     85.09 o
  -7   7  11      111.45       96.75      7.72 o
  -6   7  11       41.90       28.54      6.82 o
  -5   7  11      136.45      153.84      5.92 o
  -4   7  11     1134.52     1152.54     21.56 o
  -3   7  11      548.83      569.49     10.78 o
  -2   7  11     2281.44     2303.55     30.77 o
  -1   7  11     1725.20     1668.00     20.14 o
   0   7  11    13107.00    13365.29    153.73 o
   1   7  11     1861.88     1796.86     23.20 o
   2   7  11     2142.42     2153.70     27.71 o
   3   7  11      554.59      567.52      9.88 o
   4   7  11     1059.06     1122.98     19.05 o
   5   7  11      119.65      148.81      6.10 o
   6   7  11       56.61       63.00      5.38 o
   7   7  11      125.84      121.71      8.44 o
   8   7  11     2794.41     2817.79     74.29 o
   9   7  11      184.00      184.72     14.90 o
  -9   8  11     1660.70     1628.86     62.72 o
  -8   8  11      517.28      499.72     21.91 o
  -7   8  11     2102.19     2102.30     47.82 o
  -6   8  11      955.30      989.97     23.35 o
  -5   8  11     3318.89     3312.93     58.15 o
  -4   8  11      789.02      786.75     16.17 o
  -3   8  11     6304.04     6054.53    113.60 o
  -2   8  11      615.83      617.30     12.57 o
  -1   8  11       11.42       25.49      3.23 o
   0   8  11      667.39      639.08      9.70 o
   1   8  11       12.32       24.95      2.87 o
   2   8  11      647.04      671.56     10.24 o
   3   8  11     6404.89     6351.35     93.02 o
   4   8  11      827.93      833.30     14.55 o
   5   8  11     3351.80     3357.13     59.23 o
   6   8  11     1003.43     1073.00     26.05 o
   7   8  11     2023.76     2020.55     45.48 o
   8   8  11      485.97      457.87     19.75 o
   9   8  11     1672.67     1692.67     63.08 o
  -9   9  11      185.16      190.28     13.82 o
  -8   9  11      671.95      710.24     30.53 o
  -7   9  11      597.61      587.92     17.42 o
  -6   9  11      108.70      131.22      8.98 o
  -5   9  11      420.16      440.09     10.95 o
  -4   9  11     1359.75     1378.38     26.24 o
  -3   9  11     1091.32     1099.97     23.90 o
  -2   9  11     1123.17     1162.58     25.16 o
  -1   9  11     3037.02     3079.13     45.37 o
   0   9  11     6577.38     6755.46     86.36 o
   1   9  11     3023.44     3037.32     42.13 o
   2   9  11      989.81     1022.11     17.79 o
   3   9  11     1026.17     1063.61     19.04 o
   4   9  11     1381.15     1409.86     26.78 o
   5   9  11      428.00      436.32     12.93 o
   6   9  11      102.75      126.55      8.62 o
   7   9  11      562.28      570.85     17.42 o
   8   9  11      648.85      670.72     28.37 o
   9   9  11      181.86      204.11     21.00 o
  -8  10  11     1504.18     1459.78     55.88 o
  -7  10  11      554.61      586.28     23.88 o
  -6  10  11     1203.90     1184.69     29.28 o
  -5  10  11     2061.23     2089.96     40.45 o
  -4  10  11     4652.65     4764.45     83.44 o
  -3  10  11     1149.16     1151.18     24.80 o
  -2  10  11      387.01      396.10     11.13 o
  -1  10  11      125.69      136.07      5.03 o
   0  10  11      254.50      239.86      6.46 o
   1  10  11      113.54      125.12      5.39 o
   2  10  11      369.05      379.21      9.88 o
   3  10  11     1177.98     1147.44     26.05 o
   4  10  11     4672.64     4645.04     91.37 o
   5  10  11     2042.06     1985.65     51.78 o
   6  10  11     1252.24     1297.93     38.09 o
   7  10  11      505.97      525.03     24.96 o
   8  10  11     1456.31     1407.80     52.83 o
  -8  11  11      200.39      172.51     13.10 o
  -7  11  11      635.04      624.92     25.32 o
  -6  11  11       40.52       58.16      8.44 o
  -5  11  11      926.65      934.94     22.09 o
  -4  11  11      153.00      143.61      7.36 o
  -3  11  11      556.48      559.74     14.55 o
  -2  11  11      405.82      408.85     10.95 o
  -1  11  11     5005.15     5070.41     97.36 o
   0  11  11      424.27      448.18     10.77 o
   1  11  11     4917.08     5012.50     83.29 o
   2  11  11      427.93      407.96     10.41 o
   3  11  11      594.48      605.01     14.19 o
   4  11  11      155.02      159.59      8.62 o
   5  11  11      945.17      949.14     29.82 o
   6  11  11       47.13       53.31      9.15 o
   7  11  11      609.49      581.99     25.32 o
   8  11  11      187.43      165.15     13.46 o
  -7  12  11       30.56       27.28      8.97 o
  -6  12  11     1930.30     1969.16     68.66 o
  -5  12  11       29.68       27.28      5.74 o
  -4  12  11     3219.45     3281.25     84.94 o
  -3  12  11       49.83       37.87     13.64 o
  -2  12  11     1213.88     1211.90     34.32 o
  -1  12  11      321.01      313.83     10.41 o
   0  12  11        0.65       10.77      4.49 o
   1  12  11      360.64      375.43     10.05 o
   2  12  11     1270.26     1260.11     25.16 o
   3  12  11       36.07       39.49      4.85 o
   4  12  11     3172.27     3238.84     68.20 o
   5  12  11       36.12       22.62      8.26 o
   6  12  11     1866.08     1909.21     63.81 o
   7  12  11       33.18       32.13     10.59 o
  -6  13  11       63.22       84.01     14.90 o
  -5  13  11      462.92      482.10     31.06 o
  -4  13  11      328.26      352.97     21.36 o
  -3  13  11     1577.76     1576.63     60.56 o
  -2  13  11        6.34       14.72     14.18 o
  -1  13  11     4000.84     4107.88    104.98 o
   0  13  11      557.48      568.53     15.80 o
   1  13  11     4048.98     4084.44     70.59 o
   2  13  11       10.84       21.00      5.21 o
   3  13  11     1573.33     1570.16     31.45 o
   4  13  11      346.83      366.62     12.93 o
   5  13  11      441.15      436.67     20.47 o
   6  13  11       68.17       75.39      9.87 o
  -5  14  11      168.88      142.35     15.98 o
  -4  14  11      997.20     1065.71     61.61 o
  -3  14  11      817.08      896.75     52.08 o
  -2  14  11      738.27      793.08     34.66 o
  -1  14  11      157.48      181.49     21.00 o
   0  14  11        1.61        3.95      5.38 o
   1  14  11      172.09      189.57      8.62 o
   2  14  11      875.52      935.06     24.97 o
   3  14  11      758.39      784.47     24.25 o
   4  14  11     1032.54     1024.60     30.36 o
   5  14  11      173.41      175.92     11.67 o
   6  14  11     2167.12     1862.93     97.25 o
  -4  15  11      398.79      377.76     26.57 o
  -3  15  11      529.94      505.28     32.50 o
  -2  15  11      475.40      499.52     29.81 o
  -1  15  11      773.96      782.14     47.05 o
   0  15  11     2391.06     2533.23    119.40 o
   1  15  11      726.96      719.25     28.73 o
   2  15  11      464.23      517.11     23.16 o
   3  15  11      502.53      558.60     24.96 o
   4  15  11      377.90      356.74     15.08 o
  -3  16  11      379.40      329.10     28.01 o
  -2  16  11      260.37      276.83     21.90 o
  -1  16  11      217.24      254.56     26.39 o
   0  16  11       54.49       60.85     15.62 o
   1  16  11      256.38      257.08     16.52 o
   2  16  11      306.84      304.48     18.31 o
   3  16  11      385.82      399.66     22.44 o
   0   0  12     2119.70     2157.70     36.91 o
   1   0  12      960.08      925.98     12.22 o
   2   0  12      112.45      123.15      3.77 o
   3   0  12     3108.21     3106.85     43.06 o
   4   0  12      579.04      588.04     12.57 o
   5   0  12     1622.79     1638.28     29.49 o
   6   0  12        9.23       14.18      5.03 o
   7   0  12     4170.69     4251.72     83.59 o
   8   0  12       32.96       24.05      7.00 o
   9   0  12      880.14      861.78     30.53 o
  10   0  12      620.33      629.22     28.19 o
 -10   1  12     1987.08     1849.63     66.87 o
  -9   1  12      150.53      174.66     11.85 o
  -8   1  12     1269.72     1306.61     31.80 o
  -7   1  12       84.38       91.73      8.08 o
  -6   1  12      110.74      118.48      8.98 o
  -5   1  12      296.01      267.88      8.62 o
  -4   1  12     1756.79     1716.46     29.49 o
  -3   1  12     1673.19     1668.20     27.88 o
  -2   1  12    11562.50    11820.40    136.30 o
  -1   1  12     1324.57     1426.52     16.90 o
   0   1  12    11945.07    11924.52    116.62 o
   1   1  12     1468.72     1549.83     20.32 o
   2   1  12    11386.86    11646.12    147.56 o
   3   1  12     1603.86     1655.47     25.18 o
   4   1  12     1856.47     1832.13     31.48 o
   5   1  12      295.32      264.47      8.44 o
   6   1  12      130.60      131.94      7.18 o
   7   1  12       76.85       83.47      6.64 o
   8   1  12     1237.43     1334.97     31.26 o
   9   1  12      195.17      220.45     12.21 o
  10   1  12     1967.41     1840.62     67.77 o
 -10   2  12      106.41      103.93     12.21 o
  -9   2  12      623.74      610.74     19.21 o
  -8   2  12      512.72      502.42     17.06 o
  -7   2  12     2289.86     2327.97     50.00 o
  -6   2  12      775.84      814.59     18.68 o
  -5   2  12     8290.33     8325.64    125.98 o
  -4   2  12      852.09      862.55     17.43 o
  -3   2  12     3469.53     3483.21     49.03 o
  -2   2  12      353.68      369.38      6.29 o
  -1   2  12      195.38      200.36      9.70 o
   0   2  12      657.00      665.98      9.52 o
   1   2  12      121.82      146.85      3.23 o
   2   2  12      254.01      277.40     24.60 o
   3   2  12     3613.15     3610.55     49.94 o
   4   2  12      787.50      790.99     16.35 o
   5   2  12     8028.53     8204.91    133.01 o
   6   2  12      895.10      946.71     21.56 o
   7   2  12     2637.90     2725.19     55.23 o
   8   2  12      430.27      451.58     13.83 o
   9   2  12      513.48      533.66     20.65 o
  10   2  12      111.96      104.47      9.51 o
 -10   3  12     1346.03     1390.43     58.93 o
  -9   3  12     1282.41     1309.40     50.49 o
  -8   3  12     1607.36     1632.25     33.61 o
  -7   3  12      137.39      151.51      7.18 o
  -6   3  12      128.64      132.84      6.10 o
  -5   3  12       92.65       93.52      5.03 o
  -4   3  12      969.25      923.38     16.17 o
  -3   3  12     1373.23     1372.81     21.93 o
  -2   3  12     4417.46     4395.97     53.60 o
  -1   3  12     5163.82     5163.05     58.19 o
   0   3  12     7724.51     7767.16     81.42 o
   1   3  12     5321.16     5328.22     60.19 o
   2   3  12     4454.10     4552.30     56.68 o
   3   3  12     1324.94     1339.66     19.60 o
   4   3  12      993.82      981.62     15.45 o
   5   3  12      102.55      111.83      7.00 o
   6   3  12      146.03      148.64      8.26 o
   7   3  12      107.41      109.14      7.00 o
   8   3  12     1542.49     1558.12     31.63 o
   9   3  12     1254.31     1255.84     37.73 o
  10   3  12     1400.86     1320.95     42.94 o
 -10   4  12      243.77      226.92     16.52 o
  -9   4  12      561.46      571.20     25.50 o
  -8   4  12     1819.64     1842.63     44.58 o
  -7   4  12      564.69      557.59     13.83 o
  -6   4  12     3983.08     3986.05     68.45 o
  -5   4  12     1813.30     1743.27     31.65 o
  -4   4  12     4853.38     4908.93     67.30 o
  -3   4  12     3036.65     2983.39     38.90 o
  -2   4  12     2174.74     2164.24     26.99 o
  -1   4  12      211.92      217.06      4.49 o
   0   4  12     2043.29     2121.55     25.55 o
   1   4  12      185.17      186.71      4.31 o
   2   4  12     2519.78     2564.83     31.51 o
   3   4  12     3091.85     3039.41     39.63 o
   4   4  12     4810.01     5055.38     63.86 o
   5   4  12     1705.82     1685.91     30.38 o
   6   4  12     4011.13     4028.31     69.90 o
   7   4  12      626.82      651.72     15.26 o
   8   4  12     1963.28     2033.58     40.45 o
   9   4  12      522.80      520.91     19.03 o
  10   4  12      211.85      185.62     13.46 o
 -10   5  12       94.45       85.80     12.74 o
  -9   5  12     2325.00     2319.27     79.83 o
  -8   5  12      326.43      317.42     12.75 o
  -7   5  12      817.59      814.19     20.84 o
  -6   5  12      105.65      100.34      7.00 o
  -5   5  12      993.63      958.32     19.40 o
  -4   5  12      113.24      101.06      3.77 o
  -3   5  12     3722.62     3747.21     47.76 o
  -2   5  12      882.30      897.83     11.86 o
  -1   5  12    10245.55    10507.57    115.19 o
   0   5  12     2386.29     2314.95     27.36 o
   1   5  12     9613.21     9802.58    110.75 o
   2   5  12      894.20      897.66     11.68 o
   3   5  12     3911.45     4031.72     51.19 o
   4   5  12      124.76      118.30      4.67 o
   5   5  12     1014.73      993.73     19.40 o
   6   5  12      117.13      116.14      6.64 o
   7   5  12      906.88      970.88     21.02 o
   8   5  12      337.09      352.79     10.95 o
   9   5  12     2135.15     2080.20     60.58 o
  10   5  12      115.23      104.83     21.00 o
  -9   6  12      108.93      107.34     12.92 o
  -8   6  12     1846.71     1867.94     48.17 o
  -7   6  12      285.01      314.00     10.77 o
  -6   6  12     4787.83     4753.31     95.35 o
  -5   6  12       38.99       57.26      5.92 o
  -4   6  12     3947.33     3862.98     58.20 o
  -3   6  12      187.09      185.81      5.03 o
  -2   6  12     4806.11     4846.31     60.27 o
  -1   6  12      202.57      202.51      4.31 o
   0   6  12     1906.61     1939.52     22.67 o
   1   6  12      212.23      214.36      4.67 o
   2   6  12     5144.82     5207.86     60.65 o
   3   6  12      172.53      176.29      4.85 o
   4   6  12     3648.01     3682.06     55.30 o
   5   6  12       45.46       50.80      4.85 o
   6   6  12     4732.96     4767.32     81.83 o
   7   6  12      259.98      282.76      9.87 o
   8   6  12     1978.22     2056.88     52.13 o
   9   6  12       97.05       94.24      9.69 o
  -9   7  12      755.86      737.75     30.53 o
  -8   7  12       78.96       74.85      9.15 o
  -7   7  12      287.32      280.79     10.95 o
  -6   7  12      171.45      165.87      9.33 o
  -5   7  12      110.26       94.24      6.64 o
  -4   7  12      344.19      325.34     10.05 o
  -3   7  12     4607.70     4601.99     64.19 o
  -2   7  12      178.37      190.12      5.74 o
  -1   7  12     6716.39     6884.81     78.10 o
   0   7  12      223.34      219.03      4.85 o
   1   7  12     6632.68     6792.36     77.37 o
   2   7  12      165.89      164.26      4.49 o
   3   7  12     4742.00     4838.68     63.66 o
   4   7  12      339.31      341.50      8.26 o
   5   7  12      119.42      122.07      5.39 o
   6   7  12      164.76      156.18      7.18 o
   7   7  12      320.12      312.93     12.39 o
   8   7  12       69.12       69.83      9.87 o
   9   7  12      707.36      703.96     32.50 o
  -9   8  12      138.11      142.71     14.00 o
  -8   8  12      413.95      398.95     21.19 o
  -7   8  12     1619.23     1671.21     39.72 o
  -6   8  12     1901.59     1971.75     45.66 o
  -5   8  12     1080.16     1045.62     24.25 o
  -4   8  12     3023.62     2980.97     60.84 o
  -3   8  12      236.69      247.57      8.26 o
  -2   8  12      370.82      369.17      9.34 o
  -1   8  12      567.45      586.91     10.42 o
   0   8  12       46.58       55.29      2.87 o
   1   8  12      606.82      612.44      8.98 o
   2   8  12      343.38      340.43      7.00 o
   3   8  12      292.67      291.04      6.82 o
   4   8  12     3080.02     3084.80     47.34 o
   5   8  12     1033.03     1035.87     23.18 o
   6   8  12     1982.50     2029.23     44.59 o
   7   8  12     1705.64     1756.33     40.80 o
   8   8  12      340.61      375.77     18.67 o
   9   8  12       91.19       67.49     10.05 o
  -8   9  12      216.97      213.99     14.36 o
  -7   9  12      429.35      408.48     19.03 o
  -6   9  12      212.10      227.81     10.77 o
  -5   9  12      135.69      119.02      7.36 o
  -4   9  12     1168.24     1183.70     27.13 o
  -3   9  12     1462.18     1488.00     31.09 o
  -2   9  12      830.24      827.56     17.96 o
  -1   9  12     4692.32     4789.99     72.30 o
   0   9  12     3717.79     3691.09     55.48 o
   1   9  12     4895.37     4870.10     71.96 o
   2   9  12      821.38      815.16     14.91 o
   3   9  12     1434.93     1441.77     27.68 o
   4   9  12     1237.59     1275.23     23.90 o
   5   9  12      136.21      153.30      7.72 o
   6   9  12      209.27      221.89     10.77 o
   7   9  12      409.67      414.39     17.24 o
   8   9  12      172.32      167.31     14.54 o
  -8  10  12      635.83      592.05     28.01 o
  -7  10  12      976.55      989.54     38.26 o
  -6  10  12      678.74      680.63     17.96 o
  -5  10  12     1384.89     1459.65     34.14 o
  -4  10  12      285.39      289.59     10.41 o
  -3  10  12      943.73      962.15     22.45 o
  -2  10  12     2024.39     2021.70     41.00 o
  -1  10  12      246.86      249.91      6.82 o
   0  10  12       96.44      100.34      4.49 o
   1  10  12      226.89      217.95      6.82 o
   2  10  12     1949.68     1935.26     35.42 o
   3  10  12     1011.15     1047.18     20.30 o
   4  10  12      313.49      320.65     10.95 o
   5  10  12     1311.33     1354.27     37.73 o
   6  10  12      696.71      715.84     25.68 o
   7  10  12      940.95     1015.91     39.88 o
   8  10  12      598.92      582.88     27.65 o
  -7  11  12      201.37      194.60     12.75 o
  -6  11  12      239.69      252.05     13.46 o
  -5  11  12      193.07      198.19      8.44 o
  -4  11  12      673.86      667.35     18.32 o
  -3  11  12      611.36      616.33     16.52 o
  -2  11  12     2044.19     2040.27     42.07 o
  -1  11  12     1267.69     1302.75     29.47 o
   0  11  12     2366.09     2407.85     43.53 o
   1  11  12     1363.77     1403.50     26.06 o
   2  11  12     2070.93     2093.72     37.94 o
   3  11  12      559.10      568.89     13.65 o
   4  11  12      717.25      740.47     20.65 o
   5  11  12      195.01      189.75     12.03 o
   6  11  12      259.59      270.55     14.00 o
   7  11  12      195.80      183.29     12.39 o
  -7  12  12     1678.42     1524.81     59.84 o
  -6  12  12       29.37       62.64     11.85 o
  -5  12  12     2926.17     2968.39     96.06 o
  -4  12  12      408.50      427.32     25.85 o
  -3  12  12     1813.89     1962.73     83.95 o
  -2  12  12       73.28       72.34      8.26 o
  -1  12  12      262.50      259.06     11.31 o
   0  12  12      168.31      168.39      7.54 o
   1  12  12      292.24      299.82      8.98 o
   2  12  12       63.29       64.44      6.28 o
   3  12  12     1673.29     1706.93     33.61 o
   4  12  12      413.53      396.80     12.03 o
   5  12  12     3204.03     3400.68    107.06 o
   6  12  12       38.96       31.41      8.08 o
   7  12  12     1616.57     1523.13     60.92 o
  -6  13  12      380.57      366.62     28.01 o
  -5  13  12       41.15       50.08     12.74 o
  -4  13  12      519.70      507.08     30.71 o
  -3  13  12      120.73      156.71     15.62 o
  -2  13  12     2294.19     2338.88     85.59 o
  -1  13  12      180.37      180.59     10.05 o
   0  13  12     3809.18     3938.93     78.14 o
   1  13  12      148.11      141.63      6.28 o
   2  13  12     2398.20     2407.41     45.86 o
   3  13  12      149.26      151.87      7.36 o
   4  13  12      466.97      495.21     17.06 o
   5  13  12       53.00       78.98     10.95 o
   6  13  12      381.38      351.72     20.11 o
  -5  14  12     1326.58     1236.44     68.27 o
  -4  14  12      438.64      402.01     27.65 o
  -3  14  12     1467.47     1503.46     75.47 o
  -2  14  12      200.21      244.50     24.59 o
  -1  14  12      463.75      468.28     16.34 o
   0  14  12       42.46       51.69      6.28 o
   1  14  12      457.61      447.99     14.54 o
   2  14  12      164.50      167.31      9.33 o
   3  14  12     1473.85     1430.87     40.97 o
   4  14  12      471.36      483.54     17.24 o
   5  14  12     1351.90     1256.76     49.77 o
  -4  15  12      222.58      190.65     23.88 o
  -3  15  12      317.91      388.69     30.34 o
  -2  15  12     1088.72     1101.88     61.61 o
  -1  15  12      705.40      676.85     38.79 o
   0  15  12     1433.93     1480.76     71.51 o
   1  15  12      820.36      798.86     30.89 o
   2  15  12     1076.32     1138.16     42.03 o
   3  15  12      293.38      274.32     12.93 o
   4  15  12      224.33      192.80     11.49 o
  -2  16  12      618.27      612.15     42.02 o
  -1  16  12      304.58      338.41     26.39 o
   0  16  12       76.10       96.93     20.10 o
   1  16  12      324.20      322.80     20.83 o
   2  16  12      564.20      575.50     28.37 o
   1   0  13      563.87      574.43      8.08 o
   2   0  13     1892.06     1793.39     24.47 o
   3   0  13      741.00      793.68     13.47 o
   4   0  13    13120.42    13518.35    191.32 o
   5   0  13        1.58       -4.13      4.13 o
   6   0  13     3313.26     3337.98     66.26 o
   7   0  13      290.70      312.75     10.95 o
   8   0  13     3152.40     3259.19     68.56 o
   9   0  13      236.85      215.79     13.28 o
  10   0  13       81.95       80.06     10.77 o
 -10   1  13       52.45       47.39     15.62 o
  -9   1  13      737.99      719.08     31.61 o
  -8   1  13      126.58      137.86      9.51 o
  -7   1  13     1296.50     1334.74     30.19 o
  -6   1  13      150.51      166.95      8.26 o
  -5   1  13      526.03      512.53     13.47 o
  -4   1  13      149.97      122.61      8.98 o
  -3   1  13     4237.65     4213.94     64.39 o
  -2   1  13      128.28      140.38      4.13 o
  -1   1  13    10835.96    10700.39    117.02 o
   0   1  13      835.41      815.78     10.96 o
   1   1  13    10629.55    10625.37    116.81 o
   2   1  13      185.60      180.43      5.21 o
   3   1  13     4307.73     4385.48     59.53 o
   4   1  13       99.59       93.88      5.39 o
   5   1  13      533.64      553.84     13.83 o
   6   1  13      164.76      189.03      8.44 o
   7   1  13     1353.46     1385.84     31.81 o
   8   1  13      135.00      159.76      9.51 o
   9   1  13      720.33      734.34     29.27 o
  10   1  13       65.46       69.65      9.15 o
 -10   2  13      146.35      127.63     14.00 o
  -9   2  13      801.42      805.86     33.23 o
  -8   2  13     2453.04     2505.40     48.38 o
  -7   2  13      499.19      519.13     14.90 o
  -6   2  13     3724.65     3725.27     74.38 o
  -5   2  13     1331.16     1294.93     28.58 o
  -4   2  13     4979.19     4863.16     67.67 o
  -3   2  13     4334.90     4149.72     57.00 o
  -2   2  13     4389.80     4326.69     50.71 o
  -1   2  13      910.50      969.11     13.30 o
   0   2  13        0.81        3.95      2.33 o
   1   2  13      811.88      879.87     11.32 o
   2   2  13     4581.90     4555.84     53.25 o
   3   2  13     4372.93     4355.01     59.89 o
   4   2  13     5180.25     5160.55     79.05 o
   5   2  13     1233.91     1228.32     26.96 o
   6   2  13     3590.16     3631.71     72.57 o
   7   2  13      498.06      526.85     14.90 o
   8   2  13     2511.53     2563.60     57.37 o
   9   2  13      726.73      680.46     27.66 o
  10   2  13      135.10      140.38     11.31 o
 -10   3  13      234.25      217.04     15.62 o
  -9   3  13      805.44      771.02     30.53 o
  -8   3  13     1449.40     1497.78     36.66 o
  -7   3  13      254.57      252.96      8.44 o
  -6   3  13      166.90      174.13      7.00 o
  -5   3  13      304.52      300.92      8.62 o
  -4   3  13     1388.55     1354.97     22.11 o
  -3   3  13     3139.64     3085.33     40.53 o
  -2   3  13     1503.00     1526.06     21.76 o
  -1   3  13    10153.18    10524.98    111.04 o
   0   3  13    14490.53    14406.90    158.43 o
   1   3  13    10413.52    10513.93    115.26 o
   2   3  13     1455.52     1475.27     19.42 o
   3   3  13     3234.23     3260.76     42.33 o
   4   3  13     1264.74     1216.58     19.41 o
   5   3  13      320.03      309.18      8.62 o
   6   3  13      136.86      130.51      8.44 o
   7   3  13      244.99      249.00      8.80 o
   8   3  13     1556.11     1607.89     32.53 o
   9   3  13      805.31      768.50     25.32 o
  10   3  13      264.99      245.77     14.00 o
 -10   4  13      407.22      388.89     22.98 o
  -9   4  13     1778.18     1821.91     65.60 o
  -8   4  13      320.22      312.75     12.03 o
  -7   4  13     1492.31     1524.88     35.22 o
  -6   4  13     3565.03     3565.03     62.12 o
  -5   4  13     5163.54     5108.59     85.14 o
  -4   4  13      674.53      663.85     12.57 o
  -3   4  13     7476.20     7601.93     91.20 o
  -2   4  13      893.98      916.16     13.30 o
  -1   4  13      147.13      155.47      3.95 o
   0   4  13      313.62      324.10      6.10 o
   1   4  13      149.77      152.59      4.67 o
   2   4  13      794.91      843.12     13.47 o
   3   4  13     7300.02     7470.77     91.00 o
   4   4  13      584.14      554.96     10.06 o
   5   4  13     5300.73     5374.80     88.76 o
   6   4  13     3746.67     3773.97     66.27 o
   7   4  13     1631.13     1670.10     32.71 o
   8   4  13      251.54      254.21     10.41 o
   9   4  13     1686.62     1661.12     47.09 o
  10   4  13      407.02      425.16     34.65 o
  -9   5  13      298.62      303.59     17.59 o
  -8   5  13      903.23      954.30     27.30 o
  -7   5  13       14.95       10.23      7.54 o
  -6   5  13       48.82       52.95      5.92 o
  -5   5  13      164.79      156.90      6.28 o
  -4   5  13     2261.59     2170.06     38.32 o
  -3   5  13      912.46      914.13     14.55 o
  -2   5  13     8470.61     8607.24     98.19 o
  -1   5  13      575.22      575.82      9.34 o
   0   5  13    17107.58    17496.55    180.26 o
   1   5  13      536.42      524.25      8.44 o
   2   5  13     8690.65     8836.53     94.77 o
   3   5  13      988.99     1001.34     15.63 o
   4   5  13     2134.79     2156.12     32.92 o
   5   5  13      128.04      120.27      6.10 o
   6   5  13       60.30       65.34      6.28 o
   7   5  13       14.76       14.18      5.38 o
   8   5  13      927.42      935.82     22.45 o
   9   5  13      280.76      253.67     15.80 o
  -9   6  13      484.07      499.16     23.70 o
  -8   6  13      214.19      238.76     14.18 o
  -7   6  13     4375.87     4573.35     96.19 o
  -6   6  13      212.13      204.48      9.34 o
  -5   6  13     5991.10     5872.86    113.15 o
  -4   6  13      417.94      431.67     10.24 o
  -3   6  13     2555.09     2499.76     34.91 o
  -2   6  13      354.22      365.58      6.64 o
  -1   6  13     3614.83     3703.77     44.33 o
   0   6  13        1.19        3.23      2.51 o
   1   6  13     3441.00     3474.45     41.62 o
   2   6  13      347.12      363.24      6.82 o
   3   6  13     2544.17     2501.35     35.09 o
   4   6  13      427.87      440.65      8.98 o
   5   6  13     5722.68     5817.68     97.97 o
   6   6  13      223.65      224.94      7.90 o
   7   6  13     4371.54     4558.75     79.97 o
   8   6  13      178.51      176.28     12.57 o
   9   6  13      450.96      437.20     21.01 o
  -9   7  13       30.36       29.80      9.33 o
  -8   7  13      503.61      528.44     22.62 o
  -7   7  13      100.07      112.73      8.44 o
  -6   7  13      211.11      193.35      8.62 o
  -5   7  13      213.30      213.45      8.98 o
  -4   7  13      660.06      648.90     16.34 o
  -3   7  13      472.00      450.01     12.75 o
  -2   7  13     7908.59     8082.01    106.74 o
  -1   7  13     1434.52     1456.76     19.59 o
   0   7  13     4432.77     4561.08     53.92 o
   1   7  13     1359.28     1357.78     18.33 o
   2   7  13     8020.59     8202.70     95.72 o
   3   7  13      450.76      438.15      9.34 o
   4   7  13      623.89      624.81     11.67 o
   5   7  13      200.06      201.78      7.72 o
   6   7  13      204.28      215.96      8.08 o
   7   7  13      121.39      140.37      9.15 o
   8   7  13      534.43      571.19     25.86 o
   9   7  13       36.82       36.08      9.51 o
  -9   8  13      201.76      191.54     21.72 o
  -8   8  13      610.19      642.33     31.78 o
  -7   8  13     2819.48     2837.83     76.27 o
  -6   8  13      898.06      916.97     22.99 o
  -5   8  13     2991.47     2948.46     58.84 o
  -4   8  13      838.90      816.04     19.94 o
  -3   8  13     1391.75     1385.31     28.76 o
  -2   8  13     1021.38      965.89     20.84 o
  -1   8  13     2745.48     2739.61     41.03 o
   0   8  13     1009.66     1025.56     17.43 o
   1   8  13     2747.07     2761.93     38.52 o
   2   8  13     1003.67      990.49     15.45 o
   3   8  13     1222.13     1223.90     20.49 o
   4   8  13      856.27      858.44     15.63 o
   5   8  13     3187.40     3182.38     78.65 o
   6   8  13      863.34      865.21     23.17 o
   7   8  13     2969.07     3037.13     78.44 o
   8   8  13      625.47      664.96     27.12 o
  -8   9  13      172.90      158.87     13.82 o
  -7   9  13       62.20       78.98     10.41 o
  -6   9  13       20.25       28.18      7.54 o
  -5   9  13       90.01       92.98      7.90 o
  -4   9  13      261.61      268.58     10.05 o
  -3   9  13      833.06      854.83     20.30 o
  -2   9  13     3310.17     3302.62     64.45 o
  -1   9  13     2323.45     2368.15     36.70 o
   0   9  13     1015.08     1007.91     17.43 o
   1   9  13     2265.29     2291.40     36.51 o
   2   9  13     3381.06     3497.47     53.47 o
   3   9  13      863.70      841.74     17.96 o
   4   9  13      227.34      214.71      8.98 o
   5   9  13      104.22      118.83     10.95 o
   6   9  13       27.88       27.64      7.72 o
   7   9  13       78.71       80.42     10.05 o
   8   9  13      195.37      188.31     14.18 o
  -8  10  13      351.25      359.97     20.83 o
  -7  10  13      469.29      501.13     23.88 o
  -6  10  13     3396.95     3391.53     87.64 o
  -5  10  13     1245.46     1276.01     31.62 o
  -4  10  13     1868.63     1899.26     40.63 o
  -3  10  13      522.71      535.48     14.72 o
  -2  10  13     1196.18     1195.59     26.41 o
  -1  10  13       71.15       90.65      4.67 o
   0  10  13      704.39      724.17     15.09 o
   1  10  13       71.39       77.54      5.03 o
   2  10  13     1160.44     1149.20     23.00 o
   3  10  13      526.50      516.99     12.57 o
   4  10  13     1829.59     1834.31     39.91 o
   5  10  13     1229.76     1234.67     35.75 o
   6  10  13     3349.13     3460.33     90.70 o
   7  10  13      471.80      469.89     23.16 o
   8  10  13      422.75      382.79     22.80 o
  -7  11  13       22.01       27.28      7.54 o
  -6  11  13        3.91       17.05      7.90 o
  -5  11  13       19.06       23.69      6.64 o
  -4  11  13      371.09      347.06     11.49 o
  -3  11  13     2790.43     2732.74     58.29 o
  -2  11  13      653.23      637.36     16.34 o
  -1  11  13     3135.10     3111.36     66.23 o
   0  11  13      257.49      257.27      8.08 o
   1  11  13     3140.86     3184.99     55.25 o
   2  11  13      694.45      695.39     15.27 o
   3  11  13     2758.58     2813.45     51.09 o
   4  11  13      378.99      371.30     10.95 o
   5  11  13        7.31       26.39      9.33 o
   6  11  13        2.38       -4.85     10.77 o
   7  11  13       10.60       16.33     10.41 o
  -7  12  13       30.55       45.77     12.56 o
  -6  12  13     2265.62     2178.67     74.61 o
  -5  12  13       61.45       72.70      9.33 o
  -4  12  13     1804.97     1841.46     72.08 o
  -3  12  13      155.67      167.84     12.39 o
  -2  12  13     1644.39     1575.87     44.21 o
  -1  12  13      179.59      171.80     10.95 o
   0  12  13       14.86       10.77      4.49 o
   1  12  13      209.58      211.12      8.26 o
   2  12  13     1610.12     1619.14     30.91 o
   3  12  13      148.43      157.79      7.72 o
   4  12  13     1903.78     1897.32     39.19 o
   5  12  13       52.45       46.85     10.41 o
   6  12  13     2298.35     2227.99     76.05 o
   7  12  13       31.14       35.00     15.26 o
  -6  13  13        5.29        0.90     12.56 o
  -5  13  13      178.72      163.00     16.34 o
  -4  13  13      126.58      156.89     25.49 o
  -3  13  13     1369.48     1466.72     61.27 o
  -2  13  13      958.67      975.72     44.01 o
  -1  13  13     3103.29     3176.66     82.05 o
   0  13  13      171.21      170.18      9.16 o
   1  13  13     3063.68     3177.64     58.48 o
   2  13  13      905.67      904.73     20.84 o
   3  13  13     1393.08     1472.68     35.58 o
   4  13  13      127.65      138.40      9.33 o
   5  13  13      174.45      183.64     12.92 o
   6  13  13       12.07        1.08     10.77 o
  -5  14  13      268.63      305.01     26.93 o
  -4  14  13     2351.28     2426.02    117.41 o
  -3  14  13      143.96      150.79     16.16 o
  -2  14  13      341.47      315.98     16.70 o
  -1  14  13      818.93      797.25     29.28 o
   0  14  13      166.04      157.07      8.98 o
   1  14  13      869.81      835.72     25.15 o
   2  14  13      248.17      236.97     11.85 o
   3  14  13      182.11      195.31     11.13 o
   4  14  13     2243.46     2180.61     63.10 o
   5  14  13      253.77      234.10     17.41 o
  -3  15  13      249.34      237.33     23.52 o
  -2  15  13     1433.33     1548.29     75.46 o
  -1  15  13      954.67      954.30     51.37 o
   0  15  13      634.51      701.24     44.89 o
   1  15  13      944.50      938.13     35.92 o
   2  15  13     1419.34     1462.39     53.36 o
   3  15  13      262.06      216.15     11.49 o
   4  15  13      315.89      237.88     20.47 o
  -1  16  13      221.79      227.81     22.98 o
   0  16  13        2.29       11.67     18.85 o
   1  16  13      191.39      195.67     19.93 o
   0   0  14     6117.17     6227.97     96.39 o
   1   0  14      918.86      944.64     13.66 o
   2   0  14       28.65       36.08      2.69 o
   3   0  14     4952.07     5060.59     68.04 o
   4   0  14      253.75      251.17      7.72 o
   5   0  14     6863.76     6746.45    127.92 o
   6   0  14      151.20      134.10      7.72 o
   7   0  14     3670.91     3781.68     76.16 o
   8   0  14      892.05      893.96     24.07 o
   9   0  14     1546.46     1552.42     55.17 o
  10   0  14       32.75       33.92     10.23 o
 -10   1  14     1119.59      967.33     43.65 o
  -9   1  14      559.73      481.24     22.80 o
  -8   1  14      800.01      810.73     25.14 o
  -7   1  14       17.65       31.23      7.36 o
  -6   1  14      343.29      335.03     11.13 o
  -5   1  14     1173.62     1164.60     26.06 o
  -4   1  14     1380.07     1372.55     26.42 o
  -3   1  14     2576.54     2479.53     36.00 o
  -2   1  14     6034.87     5980.65     68.14 o
  -1   1  14     1554.72     1572.97     19.06 o
   0   1  14     9902.53    10143.23    102.28 o
   1   1  14     1425.53     1479.94     17.80 o
   2   1  14     5685.87     5613.08     69.38 o
   3   1  14     2704.46     2659.91     38.35 o
   4   1  14     1385.00     1348.29     25.88 o
   5   1  14     1222.55     1233.84     26.96 o
   6   1  14      349.05      344.19     11.49 o
   7   1  14       20.65       22.80      7.00 o
   8   1  14      878.70      894.84     25.68 o
   9   1  14      541.32      546.77     26.58 o
  10   1  14     1026.32      937.99     40.41 o
 -10   2  14       64.40       49.72     10.23 o
  -9   2  14      604.22      604.08     27.83 o
  -8   2  14     1525.24     1538.64     34.68 o
  -7   2  14     3987.28     4153.39     72.94 o
  -6   2  14      931.50      937.36     19.94 o
  -5   2  14     4854.37     4667.86     78.98 o
  -4   2  14     1692.94     1675.22     28.59 o
  -3   2  14     3176.21     3072.38     40.71 o
  -2   2  14      590.99      597.75      9.34 o
  -1   2  14     2184.84     2275.41     26.45 o
   0   2  14     4794.69     4841.66     54.52 o
   1   2  14     2206.43     2312.00     26.81 o
   2   2  14      632.71      637.84      9.88 o
   3   2  14     3018.10     2913.92     41.60 o
   4   2  14     1620.32     1551.76     29.67 o
   5   2  14     5071.97     5076.62     96.85 o
   6   2  14      831.90      853.57     20.48 o
   7   2  14     3736.91     3992.64     82.28 o
   8   2  14     1579.85     1656.60     41.15 o
   9   2  14      659.85      677.37     27.66 o
  10   2  14       34.39       33.39      9.87 o
  -9   3  14      274.18      269.11     16.88 o
  -8   3  14      449.49      443.50     15.26 o
  -7   3  14      387.06      390.70     11.67 o
  -6   3  14      419.79      413.70     10.95 o
  -5   3  14      279.95      277.74      8.26 o
  -4   3  14     2272.14     2195.16     35.26 o
  -3   3  14     2105.46     2090.93     29.14 o
  -2   3  14     1606.52     1560.44     22.66 o
  -1   3  14     4812.25     4927.38     53.79 o
   0   3  14     1372.07     1379.64     17.98 o
   1   3  14     4832.46     4892.48     56.50 o
   2   3  14     1492.79     1491.02     19.78 o
   3   3  14     2039.69     2030.88     28.24 o
   4   3  14     2124.75     2100.76     30.58 o
   5   3  14      256.33      282.05      8.80 o
   6   3  14      367.56      374.18      9.88 o
   7   3  14      415.66      438.47     12.75 o
   8   3  14      534.84      544.26     15.26 o
   9   3  14      289.90      301.61     12.93 o
  -9   4  14      209.83      200.16     14.72 o
  -8   4  14     1284.05     1330.99     40.96 o
  -7   4  14     1512.36     1622.09     37.38 o
  -6   4  14     2702.41     2656.41     48.04 o
  -5   4  14     1898.38     1834.02     34.52 o
  -4   4  14     5177.70     4994.72     81.54 o
  -3   4  14     1232.50     1237.20     18.69 o
  -2   4  14     2793.60     2761.98     36.19 o
  -1   4  14     2188.07     2211.21     27.53 o
   0   4  14       47.60       56.18      2.87 o
   1   4  14     2110.30     2148.23     27.35 o
   2   4  14     2564.52     2601.10     32.58 o
   3   4  14     1272.47     1293.33     19.41 o
   4   4  14     5449.44     5475.51     80.66 o
   5   4  14     1966.42     1947.60     35.06 o
   6   4  14     2671.00     2725.42     48.93 o
   7   4  14     1453.38     1489.75     29.11 o
   8   4  14     1143.65     1136.82     30.36 o
   9   4  14      273.76      278.98     14.00 o
  -9   5  14     1374.86     1377.89     52.64 o
  -8   5  14      112.34      138.04     12.21 o
  -7   5  14      544.65      550.20     16.88 o
  -6   5  14      221.99      215.79      9.34 o
  -5   5  14      206.52      215.79      8.62 o
  -4   5  14      695.01      719.88     13.47 o
  -3   5  14     1220.37     1208.56     23.36 o
  -2   5  14       98.35       96.04      3.95 o
  -1   5  14     4094.67     4139.26     49.04 o
   0   5  14     1343.71     1365.78     18.16 o
   1   5  14     4380.10     4389.59     51.58 o
   2   5  14       72.92       68.03      3.05 o
   3   5  14     1037.65     1032.08     16.17 o
   4   5  14      715.70      740.01     13.11 o
   5   5  14      228.96      232.49      7.18 o
   6   5  14      252.64      255.29      8.98 o
   7   5  14      501.49      513.01     13.29 o
   8   5  14       97.90       75.57      9.51 o
   9   5  14     1455.02     1372.94     51.57 o
  -9   6  14      219.03      212.01     14.54 o
  -8   6  14     1527.20     1478.55     52.29 o
  -7   6  14        4.71        8.62      6.28 o
  -6   6  14     3835.03     3922.56     80.13 o
  -5   6  14      441.48      428.61     13.47 o
  -4   6  14     4354.26     4467.43     74.79 o
  -3   6  14      577.55      609.71     13.11 o
  -2   6  14     3497.35     3578.61     45.21 o
  -1   6  14      806.11      844.31     12.22 o
   0   6  14     1113.39     1081.62     15.09 o
   1   6  14      819.28      844.51     12.75 o
   2   6  14     3313.32     3459.26     43.22 o
   3   6  14      591.37      603.26     11.31 o
   4   6  14     4350.50     4396.95     65.78 o
   5   6  14      441.79      431.48     11.49 o
   6   6  14     3939.54     4132.87     73.65 o
   7   6  14        5.85       15.26      5.03 o
   8   6  14     1507.08     1553.10     53.73 o
   9   6  14      241.96      250.07     17.77 o
  -9   7  14      523.33      487.50     25.68 o
  -8   7  14      189.79      230.68     15.44 o
  -7   7  14      205.33      229.07     12.39 o
  -6   7  14      958.74      938.57     22.99 o
  -5   7  14      231.67      236.26      8.98 o
  -4   7  14      177.96      170.72      7.54 o
  -3   7  14     3107.06     3136.96     64.27 o
  -2   7  14      948.51      909.42     21.38 o
  -1   7  14     5348.75     5519.35     65.68 o
   0   7  14      756.80      778.32     11.68 o
   1   7  14     5495.13     5684.56     67.68 o
   2   7  14     1032.78     1042.27     15.99 o
   3   7  14     3001.33     3032.07     42.84 o
   4   7  14      193.93      190.47      5.74 o
   5   7  14      260.41      276.12      8.98 o
   6   7  14      873.35      910.85     20.48 o
   7   7  14      190.16      199.98     10.77 o
   8   7  14      195.18      191.72     15.62 o
   9   7  14      558.58      516.24     27.47 o
  -8   8  14     1104.55     1115.00     44.01 o
  -7   8  14       81.16       90.11     10.95 o
  -6   8  14     3637.73     3773.04     79.02 o
  -5   8  14     1027.02     1064.57     26.23 o
  -4   8  14     2434.70     2457.59     50.00 o
  -3   8  14     1252.88     1221.92     27.49 o
  -2   8  14     1675.19     1619.92     33.98 o
  -1   8  14      546.04      553.12     11.31 o
   0   8  14        0.39        0.54      3.05 o
   1   8  14      455.15      461.49      9.34 o
   2   8  14     1770.11     1821.43     26.61 o
   3   8  14     1233.77     1297.73     20.48 o
   4   8  14     2481.04     2597.09     42.09 o
   5   8  14     1097.75     1184.82     28.92 o
   6   8  14     3448.42     3631.18     78.83 o
   7   8  14       51.79       35.72     10.59 o
   8   8  14     1130.67     1086.10     40.78 o
  -8   9  14      206.44      227.09     16.34 o
  -7   9  14      259.13      247.74     14.00 o
  -6   9  14     1084.93     1072.10     28.02 o
  -5   9  14      309.09      326.57     11.31 o
  -4   9  14      618.92      635.01     17.24 o
  -3   9  14      943.23      949.93     21.92 o
  -2   9  14     2438.48     2426.44     48.39 o
  -1   9  14     2415.90     2454.37     39.04 o
   0   9  14     1867.20     1907.84     31.11 o
   1   9  14     2248.65     2255.97     36.15 o
   2   9  14     2397.70     2411.78     37.41 o
   3   9  14      893.66      884.50     17.78 o
   4   9  14      616.45      688.16     19.04 o
   5   9  14      269.36      273.60     13.82 o
   6   9  14     1089.71     1072.47     32.34 o
   7   9  14      277.92      284.73     18.13 o
   8   9  14      249.88      259.05     15.80 o
  -7  10  14     1451.15     1489.56     58.22 o
  -6  10  14      783.93      774.60     29.45 o
  -5  10  14     1380.91     1410.17     35.58 o
  -4  10  14     1302.57     1305.74     31.08 o
  -3  10  14     1581.69     1611.63     35.77 o
  -2  10  14     1295.29     1287.84     29.29 o
  -1  10  14      461.60      479.61     11.31 o
   0  10  14       16.49       23.15      3.95 o
   1  10  14      474.03      479.62     11.49 o
   2  10  14     1428.93     1478.30     28.03 o
   3  10  14     1516.54     1537.32     29.83 o
   4  10  14     1211.33     1188.14     24.26 o
   5  10  14     1302.78     1393.74     39.17 o
   6  10  14      734.02      734.35     28.38 o
   7  10  14     1392.60     1379.17     51.93 o
  -7  11  14      531.01      471.70     23.52 o
  -6  11  14       28.38       12.92      7.90 o
  -5  11  14      271.62      280.60     14.18 o
  -4  11  14      336.88      338.43     11.85 o
  -3  11  14       34.34       29.98      5.03 o
  -2  11  14     2622.73     2591.89     54.86 o
  -1  11  14     1206.48     1261.12     28.93 o
   0  11  14     4378.62     4517.67     76.74 o
   1  11  14     1061.27     1143.11     23.00 o
   2  11  14     2569.73     2637.10     48.57 o
   3  11  14       41.02       41.46      5.56 o
   4  11  14      289.57      272.53      9.69 o
   5  11  14      258.04      261.93     14.54 o
   6  11  14       16.17       25.85     10.77 o
   7  11  14      571.66      566.35     26.93 o
  -6  12  14       73.99       55.47     10.41 o
  -5  12  14     1881.95     1891.06     95.26 o
  -4  12  14      176.60      192.44     17.95 o
  -3  12  14     1338.80     1352.08     39.17 o
  -2  12  14      694.03      700.94     23.89 o
  -1  12  14        4.34       19.03      8.44 o
   0  12  14       24.21       24.59      4.85 o
   1  12  14       10.98       14.90      4.85 o
   2  12  14      698.70      749.25     17.78 o
   3  12  14     1391.33     1433.53     29.83 o
   4  12  14      182.08      196.57     11.13 o
   5  12  14     1765.23     1792.05     64.34 o
   6  12  14       80.97       83.83      9.15 o
  -5  13  14       98.79       87.78     12.74 o
  -4  13  14      131.12      160.12     20.28 o
  -3  13  14       82.62       89.57     18.49 o
  -2  13  14     1493.30     1575.94     62.71 o
  -1  13  14      484.74      487.86     18.31 o
   0  13  14     1263.29     1286.60     27.31 o
   1  13  14      506.37      528.27     13.65 o
   2  13  14     1376.33     1463.50     33.42 o
   3  13  14       60.97       54.03      6.82 o
   4  13  14      139.38      169.99     10.05 o
   5  13  14       96.94       98.37     10.23 o
  -4  14  14       84.74       85.62     14.18 o
  -3  14  14     1133.27     1101.73     58.38 o
  -2  14  14       33.71       36.44      7.72 o
  -1  14  14       34.38       33.21      8.62 o
   0  14  14      344.89      359.43     14.18 o
   1  14  14       28.04       42.72      7.18 o
   2  14  14       51.00       48.64      7.18 o
   3  14  14     1220.02     1191.81     35.57 o
   4  14  14       62.75       57.44      7.90 o
  -3  15  14      780.76      733.09     48.67 o
  -2  15  14      841.33      786.11     48.31 o
  -1  15  14      787.63      813.92     49.93 o
   0  15  14     1034.53     1129.31     64.67 o
   1  15  14      636.10      648.62     29.99 o
   2  15  14      847.21      743.55     25.50 o
   3  15  14      767.15      697.16     25.50 o
   1   0  15     1400.71     1445.43     19.06 o
   2   0  15     2793.91     2777.42     34.03 o
   3   0  15       81.67       78.80      4.85 o
   4   0  15     4178.26     4100.24     75.88 o
   5   0  15      149.98      140.20      7.72 o
   6   0  15     8474.95     8960.24    175.40 o
   7   0  15      196.54      213.09      9.51 o
   8   0  15      545.98      552.53     17.78 o
   9   0  15      247.85      228.53     14.54 o
  -9   1  15     2356.15     2216.97     63.29 o
  -8   1  15      311.80      343.45     15.80 o
  -7   1  15       18.02       25.67      6.46 o
  -6   1  15      626.07      644.01     17.60 o
  -5   1  15      323.43      318.51     10.77 o
  -4   1  15     1637.60     1642.50     34.16 o
  -3   1  15     2919.27     2956.49     39.79 o
  -2   1  15     1820.05     1844.74     24.28 o
  -1   1  15     6613.58     6666.29     75.41 o
   0   1  15      256.36      288.71      5.21 o
   1   1  15     6624.05     6707.79     71.07 o
   2   1  15     1710.33     1700.12     23.92 o
   3   1  15     2959.19     3066.62     42.13 o
   4   1  15     1645.94     1658.15     34.16 o
   5   1  15      344.62      362.51     11.13 o
   6   1  15      716.72      735.11     19.22 o
   7   1  15        7.67       -7.18      7.18 o
   8   1  15      285.47      267.50     12.03 o
   9   1  15     2363.82     2280.45     78.21 o
  -9   2  15      399.83      358.91     20.11 o
  -8   2  15     1215.93     1267.50     32.70 o
  -7   2  15     1609.29     1661.57     33.97 o
  -6   2  15     3305.73     3315.89     58.14 o
  -5   2  15     2455.47     2424.31     43.18 o
  -4   2  15     2209.01     2213.44     38.49 o
  -3   2  15      194.87      213.46     12.21 o
  -2   2  15     1387.11     1344.81     18.16 o
  -1   2  15     1686.43     1733.76     20.86 o
   0   2  15      558.53      587.85      8.44 o
   1   2  15     1932.65     1980.68     25.36 o
   2   2  15     1365.72     1295.52     17.62 o
   3   2  15      276.54      283.14      6.64 o
   4   2  15     2278.46     2322.06     46.05 o
   5   2  15     2555.82     2629.28     52.18 o
   6   2  15     3299.17     3491.02     73.26 o
   7   2  15     1561.37     1685.59     41.52 o
   8   2  15     1248.62     1268.07     40.42 o
   9   2  15      473.93      440.62     17.96 o
  -9   3  15      273.68      298.73     17.77 o
  -8   3  15      354.42      326.94     17.06 o
  -7   3  15      557.56      588.82     16.34 o
  -6   3  15      493.27      460.41     12.03 o
  -5   3  15      434.27      433.10     11.13 o
  -4   3  15     2148.57     2083.19     36.87 o
  -3   3  15     1744.93     1731.23     25.35 o
  -2   3  15     5120.70     5119.70     64.25 o
  -1   3  15     3086.85     3150.16     36.20 o
   0   3  15     1246.63     1299.16     17.97 o
   1   3  15     2982.17     2992.77     36.38 o
   2   3  15     5020.82     5006.73     59.19 o
   3   3  15     1858.98     1849.40     25.90 o
   4   3  15     2234.80     2247.06     35.80 o
   5   3  15      406.05      405.08     10.23 o
   6   3  15      443.65      454.10     11.85 o
   7   3  15      573.30      608.94     15.80 o
   8   3  15      285.95      309.69     14.00 o
   9   3  15      233.09      238.22     12.75 o
  -9   4  15      528.24      493.43     24.60 o
  -8   4  15      542.71      526.66     23.16 o
  -7   4  15     3330.06     3343.30     73.79 o
  -6   4  15      509.93      500.99     14.72 o
  -5   4  15     1986.14     1973.97     36.14 o
  -4   4  15     2021.93     2035.20     31.47 o
  -3   4  15      846.45      852.40     16.17 o
  -2   4  15      150.44      154.57      5.03 o
  -1   4  15     2075.78     2130.62     25.72 o
   0   4  15      114.82      134.10      3.95 o
   1   4  15     2292.47     2270.74     28.97 o
   2   4  15      222.05      217.59      6.46 o
   3   4  15      756.64      794.13     12.39 o
   4   4  15     1940.54     1960.60     31.47 o
   5   4  15     2134.34     2187.51     38.66 o
   6   4  15      401.89      403.09     10.77 o
   7   4  15     3213.58     3324.46     63.70 o
   8   4  15      564.28      557.38     21.01 o
   9   4  15      601.96      610.89     26.76 o
  -9   5  15      119.19       98.73     12.03 o
  -8   5  15      744.84      772.60     30.35 o
  -7   5  15      925.75      910.32     24.97 o
  -6   5  15      136.78      121.17      8.08 o
  -5   5  15      998.15      971.54     23.35 o
  -4   5  15      881.95      919.74     16.89 o
  -3   5  15     1140.95     1115.52     18.69 o
  -2   5  15     4423.43     4416.29     54.09 o
  -1   5  15     1612.71     1656.95     22.29 o
   0   5  15     3250.60     3318.37     39.44 o
   1   5  15     1618.24     1672.07     21.93 o
   2   5  15     4543.81     4575.86     52.83 o
   3   5  15      976.10      984.90     15.63 o
   4   5  15      929.17      980.32     17.43 o
   5   5  15     1140.98     1147.56     23.18 o
   6   5  15      137.37      147.74      7.18 o
   7   5  15      855.90      890.88     21.01 o
   8   5  15      689.27      679.54     22.09 o
   9   5  15      128.75      101.96     13.10 o
  -9   6  15     1193.05     1123.13     48.14 o
  -8   6  15      528.57      501.15     22.27 o
  -7   6  15     1771.11     1819.13     43.50 o
  -6   6  15      251.55      263.37     11.31 o
  -5   6  15     3184.52     3273.16     67.49 o
  -4   6  15      716.62      674.78     17.96 o
  -3   6  15     2698.62     2625.80     52.18 o
  -2   6  15      202.75      227.28      5.57 o
  -1   6  15      106.59      119.55      3.77 o
   0   6  15      490.17      509.65      8.80 o
   1   6  15       69.76       86.70      4.49 o
   2   6  15      191.81      217.58      5.39 o
   3   6  15     2624.87     2646.13     37.43 o
   4   6  15      648.34      653.73     13.11 o
   5   6  15     3341.62     3551.35     61.74 o
   6   6  15      223.69      249.36      8.80 o
   7   6  15     1598.21     1630.19     36.66 o
   8   6  15      587.76      623.28     27.47 o
   9   6  15     1185.86     1110.55     47.61 o
  -8   7  15      841.35      806.05     33.41 o
  -7   7  15      204.48      209.68     13.10 o
  -6   7  15       30.13       30.87      7.00 o
  -5   7  15     1129.60     1141.74     27.49 o
  -4   7  15     1333.99     1360.69     30.73 o
  -3   7  15     1112.91     1092.05     25.33 o
  -2   7  15     2077.63     2086.89     42.62 o
  -1   7  15      122.09      111.12      5.39 o
   0   7  15     8664.36     8940.51    116.56 o
   1   7  15       86.61       76.11      3.59 o
   2   7  15     2109.52     2218.24     32.55 o
   3   7  15     1068.85     1111.05     18.33 o
   4   7  15     1353.36     1394.86     23.54 o
   5   7  15     1153.00     1190.27     24.07 o
   6   7  15       25.47       35.72      5.38 o
   7   7  15      169.48      191.90     12.57 o
   8   7  15      798.62      744.96     29.99 o
  -8   8  15      880.42      782.54     33.95 o
  -7   8  15     1365.90     1389.25     51.39 o
  -6   8  15      361.87      363.93     13.65 o
  -5   8  15     2174.25     2239.17     49.99 o
  -4   8  15      441.43      464.88     14.19 o
  -3   8  15     3711.17     3672.68     75.09 o
  -2   8  15      636.98      636.48     15.98 o
  -1   8  15       36.40       34.64      3.59 o
   0   8  15      824.39      832.22     14.91 o
   1   8  15       57.17       64.62      3.95 o
   2   8  15      573.64      579.52     11.85 o
   3   8  15     3678.92     3813.03     59.42 o
   4   8  15      429.33      447.27     10.41 o
   5   8  15     2151.05     2227.62     48.55 o
   6   8  15      363.96      385.48     13.65 o
   7   8  15     1399.32     1390.72     49.77 o
   8   8  15      786.64      769.37     35.38 o
  -8   9  15      778.70      654.61     33.94 o
  -7   9  15      426.78      413.14     19.93 o
  -6   9  15       68.72       82.75      8.44 o
  -5   9  15      550.28      571.39     17.42 o
  -4   9  15      542.39      574.27     16.16 o
  -3   9  15      886.86      900.11     21.73 o
  -2   9  15      644.58      606.12     15.27 o
  -1   9  15     1876.52     1906.30     31.46 o
   0   9  15     3485.11     3711.87     57.44 o
   1   9  15     1975.64     2001.23     32.54 o
   2   9  15      622.10      595.15     12.39 o
   3   9  15      907.24      926.53     19.94 o
   4   9  15      626.50      633.75     14.37 o
   5   9  15      545.04      520.21     20.29 o
   6   9  15       63.09       61.57      9.15 o
   7   9  15      426.95      418.88     21.37 o
   8   9  15      723.42      602.14     43.28 o
  -7  10  15      145.41      127.09     12.39 o
  -6  10  15     1164.74     1202.20     46.17 o
  -5  10  15      729.48      725.55     24.07 o
  -4  10  15     1885.36     1938.18     43.86 o
  -3  10  15     1464.43     1477.01     34.68 o
  -2  10  15      755.72      788.28     19.58 o
  -1  10  15      228.63      238.95      8.08 o
   0  10  15      275.53      289.77      8.44 o
   1  10  15      255.80      279.53      8.98 o
   2  10  15      873.37      953.25     20.12 o
   3  10  15     1480.35     1511.53     29.65 o
   4  10  15     1949.00     2011.81     39.55 o
   5  10  15      725.53      749.07     27.12 o
   6  10  15     1239.54     1357.85     47.97 o
   7  10  15      128.95      122.60     10.59 o
  -6  11  15      250.59      237.33     12.39 o
  -5  11  15     1073.08     1097.57     37.90 o
  -4  11  15       67.96       83.11      6.82 o
  -3  11  15     1695.97     1707.10     37.56 o
  -2  11  15      343.28      319.58     15.98 o
  -1  11  15     2297.50     2321.59     62.76 o
   0  11  15      606.05      625.66     15.08 o
   1  11  15     2348.00     2402.43     42.98 o
   2  11  15      327.80      326.22     10.59 o
   3  11  15     1679.33     1685.15     33.61 o
   4  11  15       54.56       60.31      6.28 o
   5  11  15     1086.75     1100.82     39.16 o
   6  11  15      272.24      259.06     16.70 o
  -6  12  15      844.76      739.59     32.33 o
  -5  12  15       42.00       46.67     18.85 o
  -4  12  15     2257.52     2272.08    102.30 o
  -3  12  15       92.20      102.50     17.95 o
  -2  12  15      321.51      326.22     14.72 o
  -1  12  15      787.85      794.38     26.40 o
   0  12  15      147.65      154.20      7.36 o
   1  12  15      662.45      674.52     16.52 o
   2  12  15      345.30      358.72     11.67 o
   3  12  15      130.40      140.91      8.26 o
   4  12  15     2256.60     2300.66     64.37 o
   5  12  15       37.98       60.49     12.56 o
   6  12  15      856.13      781.44     37.36 o
  -5  13  15       41.41       82.39     16.33 o
  -4  13  15      363.36      365.72     29.80 o
  -3  13  15      420.21      408.47     32.32 o
  -2  13  15      298.63      292.46     21.01 o
  -1  13  15     1717.81     1764.01     58.95 o
   0  13  15     1302.64     1335.30     31.80 o
   1  13  15     1820.88     1855.28     50.33 o
   2  13  15      373.23      366.80     13.65 o
   3  13  15      465.14      479.76     17.60 o
   4  13  15      304.72      307.89     13.82 o
   5  13  15       51.21       53.31     11.13 o
  -4  14  15      305.37      273.96     27.11 o
  -3  14  15      377.38      366.26     24.42 o
  -2  14  15      846.13      798.87     31.43 o
  -1  14  15      295.35      309.51     17.41 o
   0  14  15       72.70       75.75      9.15 o
   1  14  15      258.68      261.75     12.57 o
   2  14  15      816.47      785.56     25.68 o
   3  14  15      373.70      338.25     14.36 o
   4  14  15      267.45      237.33     12.75 o
  -1  15  15      772.15      821.45     52.44 o
   0  15  15      609.19      628.67     43.99 o
   1  15  15      777.72      764.70     33.40 o
   2  15  15      404.26      347.23     15.80 o
   0   0  16      125.12      147.02      5.39 o
   1   0  16      221.96      208.26      5.03 o
   2   0  16     3267.41     3310.95     41.61 o
   3   0  16     2218.63     2131.37     35.26 o
   4   0  16       19.01       16.51      5.03 o
   5   0  16     3723.69     3779.12     75.10 o
   6   0  16       39.97       41.10      6.10 o
   7   0  16     2199.61     2272.60     51.96 o
   8   0  16       73.34       88.85     12.03 o
   9   0  16      570.83      549.83     26.40 o
  -9   1  16       84.18       94.42     14.00 o
  -8   1  16      983.29      954.89     29.46 o
  -7   1  16     1846.69     1920.89     45.12 o
  -6   1  16      156.93      168.20      9.51 o
  -5   1  16     1233.99     1213.99     28.39 o
  -4   1  16     1430.42     1359.16     25.34 o
  -3   1  16      437.54      439.59      9.16 o
  -2   1  16     5887.14     5842.58     69.35 o
  -1   1  16     2484.48     2469.76     31.86 o
   0   1  16    10179.42    10153.50    107.62 o
   1   1  16     2513.51     2512.50     29.16 o
   2   1  16     6215.02     6183.67     77.32 o
   3   1  16      415.06      418.75      9.88 o
   4   1  16     1364.57     1375.79     30.91 o
   5   1  16     1291.00     1286.29     27.85 o
   6   1  16      162.72      164.79      9.51 o
   7   1  16     1800.00     1894.39     43.14 o
   8   1  16      889.88      934.16     35.38 o
   9   1  16      107.25      103.39     11.31 o
  -9   2  16     1088.29     1048.51     42.39 o
  -8   2  16      643.40      650.97     26.04 o
  -7   2  16     1123.75     1167.74     26.23 o
  -6   2  16     1651.31     1671.78     33.79 o
  -5   2  16     2340.96     2316.33     41.55 o
  -4   2  16      369.51      375.09      9.52 o
  -3   2  16     2861.93     2751.52     40.86 o
  -2   2  16     4211.33     4141.12     54.80 o
  -1   2  16       85.03       87.60      4.13 o
   0   2  16      251.23      256.02      5.03 o
   1   2  16       55.12       61.21      3.23 o
   2   2  16     4212.62     4222.79     51.92 o
   3   2  16     2842.60     2863.79     38.70 o
   4   2  16      291.89      280.44      9.52 o
   5   2  16     2166.99     2241.88     47.30 o
   6   2  16     1664.09     1774.25     40.80 o
   7   2  16     1258.19     1341.61     32.34 o
   8   2  16      615.25      611.63     24.78 o
   9   2  16      992.73      945.88     31.97 o
  -9   3  16      375.60      342.56     18.85 o
  -8   3  16      359.61      348.84     20.29 o
  -7   3  16      947.38      968.18     24.61 o
  -6   3  16     2034.76     2073.60     40.45 o
  -5   3  16      847.32      834.90     17.96 o
  -4   3  16      426.86      429.51      9.70 o
  -3   3  16     3608.48     3609.37     54.04 o
  -2   3  16     4632.14     4595.41     60.59 o
  -1   3  16     3341.25     3377.24     41.61 o
   0   3  16     2904.61     2896.88     35.11 o
   1   3  16     3258.06     3273.92     40.34 o
   2   3  16     4494.93     4574.03     57.70 o
   3   3  16     3578.72     3654.84     50.43 o
   5   3  16      857.91      875.32     18.32 o
   6   3  16     2112.56     2238.62     45.67 o
   7   3  16      996.52     1007.74     22.81 o
   8   3  16      349.48      313.83     12.75 o
   9   3  16      329.01      319.57     15.26 o
  -9   4  16      543.56      485.89     25.14 o
  -8   4  16      707.17      674.34     29.09 o
  -7   4  16      639.33      598.18     18.14 o
  -6   4  16     2354.38     2337.57     50.89 o
  -5   4  16      314.06      307.73      8.98 o
  -4   4  16     2889.75     2907.91     45.35 o
  -3   4  16     3129.28     3210.67     49.33 o
  -2   4  16     1539.56     1503.39     23.01 o
  -1   4  16     1801.97     1827.89     24.64 o
   0   4  16     4026.91     4046.12     47.58 o
   1   4  16     1811.26     1829.88     25.00 o
   2   4  16     1526.15     1523.68     21.75 o
   3   4  16     3266.74     3447.14     48.07 o
   4   4  16     2718.71     2710.96     43.01 o
   5   4  16      304.44      274.69      8.80 o
   6   4  16     2300.58     2392.85     44.42 o
   7   4  16      737.74      744.78     18.32 o
   8   4  16      769.56      757.89     24.25 o
   9   4  16      459.12      411.53     18.85 o
  -9   5  16      764.38      654.60     34.84 o
  -8   5  16      387.46      367.88     19.03 o
  -7   5  16       73.82       69.11     10.05 o
  -6   5  16     1515.62     1556.13     35.04 o
  -5   5  16      159.23      160.31      6.82 o
  -4   5  16     1320.47     1365.57     26.60 o
  -3   5  16     3250.24     3323.14     51.31 o
  -2   5  16     1199.33     1186.20     18.33 o
  -1   5  16     5380.27     5487.09     81.20 o
   0   5  16       46.35       38.95      3.41 o
   1   5  16     5120.61     5226.09     70.54 o
   2   5  16     1302.20     1318.23     18.51 o
   3   5  16     3363.28     3467.35     48.08 o
   4   5  16     1310.77     1345.97     23.00 o
   5   5  16      151.27      155.46      7.18 o
   6   5  16     1544.52     1610.62     32.89 o
   7   5  16       50.28       47.75      7.00 o
   8   5  16      420.99      431.09     17.06 o
   9   5  16      735.41      633.93     31.79 o
  -8   6  16     1231.73     1185.53     44.91 o
  -7   6  16      413.23      409.91     17.60 o
  -6   6  16     1864.67     1939.60     45.84 o
  -5   6  16      268.51      286.89     11.67 o
  -4   6  16     3073.85     3108.69     63.35 o
  -3   6  16      235.25      244.16      7.90 o
  -2   6  16     1547.08     1611.84     26.60 o
  -1   6  16     2613.96     2641.54     40.49 o
   0   6  16       12.76       21.00      2.87 o
   1   6  16     2742.76     2774.50     39.23 o
   2   6  16     1728.40     1788.66     24.81 o
   3   6  16      227.90      235.36      5.92 o
   4   6  16     3189.28     3357.94     51.84 o
   5   6  16      278.73      285.64      9.52 o
   6   6  16     2017.67     2120.69     42.79 o
   7   6  16      404.03      391.05     13.11 o
   8   6  16     1303.85     1276.86     48.33 o
  -8   7  16      641.13      621.33     28.91 o
  -7   7  16      255.98      294.24     17.41 o
  -6   7  16      381.19      372.37     13.11 o
  -5   7  16      832.08      834.30     21.73 o
  -4   7  16     2314.20     2413.34     51.98 o
  -3   7  16     1926.76     1905.48     40.45 o
  -2   7  16      111.93      109.50      6.28 o
  -1   7  16     4458.06     4488.87     74.80 o
   0   7  16      425.71      459.50      8.80 o
   1   7  16     4423.10     4635.43     63.62 o
   2   7  16      135.92      141.10      4.85 o
   3   7  16     2037.32     2145.00     32.37 o
   4   7  16     2382.53     2514.02     37.23 o
   5   7  16      785.33      856.00     19.76 o
   6   7  16      342.59      350.10     12.39 o
   7   7  16      267.31      282.75     17.95 o
   8   7  16      619.75      591.33     27.29 o
  -8   8  16      832.36      757.18     35.02 o
  -7   8  16     1021.67     1065.54     40.06 o
  -6   8  16     1024.91     1024.44     33.41 o
  -5   8  16     1173.19     1250.79     31.26 o
  -4   8  16     2004.31     2062.00     46.57 o
  -3   8  16      917.84      924.03     23.35 o
  -2   8  16      349.40      347.42     10.95 o
  -1   8  16     1024.78     1033.91     20.30 o
   0   8  16      174.64      175.39      5.92 o
   1   8  16     1036.94     1058.00     19.04 o
   2   8  16      329.20      353.34      8.26 o
   3   8  16     1036.00     1043.23     19.40 o
   4   8  16     1990.29     2010.92     34.34 o
   5   8  16     1111.00     1199.52     35.93 o
   6   8  16     1052.46     1045.48     31.80 o
   7   8  16     1136.16     1128.33     40.78 o
   8   8  16      781.05      736.50     33.04 o
  -7   9  16      338.45      332.86     17.59 o
  -6   9  16      115.74      112.55      9.51 o
  -5   9  16      248.60      253.31     11.31 o
  -4   9  16     1446.37     1507.14     34.86 o
  -3   9  16      783.11      816.49     19.94 o
  -2   9  16     1781.60     1815.06     38.11 o
  -1   9  16     2837.11     2825.61     50.02 o
   0   9  16      966.77      989.64     17.96 o
   1   9  16     2908.16     2971.90     47.50 o
   2   9  16     1739.92     1786.95     31.10 o
   3   9  16      744.88      735.83     15.98 o
   4   9  16     1425.61     1468.48     29.47 o
   5   9  16      284.62      303.05     15.98 o
   6   9  16      162.96      153.30     11.67 o
   7   9  16      345.50      350.45     18.13 o
  -7  10  16     1315.64     1268.57     51.38 o
  -6  10  16      289.37      256.91     15.44 o
  -5  10  16     1781.42     1808.30     60.93 o
  -4  10  16      501.44      491.10     16.34 o
  -3  10  16      854.92      841.31     21.19 o
  -2  10  16       54.05       45.77      6.10 o
  -1  10  16      977.93      976.86     23.71 o
   0  10  16     1849.66     1900.14     34.52 o
   1  10  16      989.65     1026.63     21.56 o
   2  10  16       17.41       23.33      5.21 o
   3  10  16      887.02      906.00     19.76 o
   4  10  16      571.69      573.01     15.08 o
   5  10  16     1779.40     1748.99     59.49 o
   6  10  16      321.30      332.67     20.29 o
   7  10  16     1302.97     1266.59     52.28 o
  -6  11  16      158.37      143.61     12.03 o
  -5  11  16      963.31      914.08     34.13 o
  -4  11  16      663.30      663.91     25.50 o
  -3  11  16      960.00      910.34     23.35 o
  -2  11  16     1595.80     1605.42     46.19 o
  -1  11  16      399.78      412.06     15.98 o
   0  11  16     3750.15     3890.32     70.75 o
   1  11  16      481.98      502.05     12.57 o
   2  11  16     1644.01     1671.98     32.53 o
   3  11  16      980.99      990.47     22.27 o
   4  11  16      692.85      714.03     23.88 o
   5  11  16     1015.39     1013.63     38.80 o
   6  11  16      167.14      168.56     13.10 o
  -5  12  16     1074.04     1085.86     59.64 o
  -4  12  16      316.42      359.96     27.29 o
  -3  12  16      731.38      761.46     42.92 o
  -2  12  16      235.83      238.41     17.59 o
  -1  12  16      754.46      714.25     24.25 o
   0  12  16     2385.08     2448.84     53.95 o
   1  12  16      750.18      716.04     16.70 o
   2  12  16      225.04      247.56     10.95 o
   3  12  16      681.52      678.11     21.55 o
   4  12  16      353.01      332.86     14.54 o
   5  12  16     1099.69     1060.56     41.85 o
  -4  13  16      721.72      689.60     42.92 o
  -3  13  16      708.08      738.99     42.92 o
  -2  13  16      946.15     1014.30     53.35 o
  -1  13  16      204.15      218.83     13.82 o
   0  13  16     1528.91     1545.04     53.37 o
   1  13  16      208.09      226.91     10.59 o
   2  13  16      993.13     1028.16     31.61 o
   3  13  16      722.05      716.19     23.88 o
   4  13  16      684.62      666.24     24.06 o
  -3  14  16      308.80      305.92     26.21 o
  -2  14  16      734.03      647.23     27.66 o
  -1  14  16      325.88      306.46     17.41 o
   0  14  16      605.34      599.58     27.47 o
   1  14  16      361.92      333.94     14.54 o
   2  14  16      711.00      691.57     24.60 o
   3  14  16      317.51      279.89     13.29 o
   1  15  16      859.62      652.85     37.18 o
   1   0  17     4055.70     3935.00     48.30 o
   2   0  17     1376.20     1374.28     20.13 o
   3   0  17     2885.29     2802.47     42.84 o
   4   0  17     3410.34     3368.30     59.24 o
   5   0  17        6.97        5.56      7.00 o
   6   0  17      327.43      348.49     12.39 o
   7   0  17      104.47       89.75      7.72 o
   8   0  17     1770.18     1770.51     62.73 o
   9   0  17      191.51      168.56     12.93 o
  -9   1  17       86.43       95.32     12.39 o
  -8   1  17      114.10      118.11     10.95 o
  -7   1  17      462.48      469.72     14.01 o
  -6   1  17     1008.98      983.17     21.02 o
  -5   1  17      454.76      483.56     12.57 o
  -4   1  17     1785.34     1836.15     29.84 o
  -3   1  17     1142.30     1128.44     19.05 o
  -2   1  17      887.04      881.18     16.17 o
  -1   1  17     2971.60     3002.85     39.61 o
   0   1  17      326.17      353.72      7.18 o
   1   1  17     3065.82     3169.70     38.53 o
   2   1  17      943.50      953.64     13.65 o
   3   1  17     1079.92     1115.80     22.10 o
   4   1  17     1568.10     1554.12     28.76 o
   5   1  17      519.52      567.63     15.98 o
   6   1  17     1014.22     1034.02     25.51 o
   7   1  17      419.32      437.02     16.16 o
   8   1  17      124.78      116.86     12.03 o
   9   1  17      113.69      100.16     13.46 o
  -9   2  17      911.77      847.21     37.54 o
  -8   2  17     1111.08     1113.23     42.57 o
  -7   2  17      382.51      375.07     12.75 o
  -6   2  17     1143.34     1178.93     24.25 o
  -5   2  17      302.87      268.95      9.52 o
  -4   2  17     2893.51     2987.96     46.97 o
  -3   2  17     2113.47     2110.58     32.91 o
  -2   2  17      855.81      852.76     15.09 o
  -1   2  17     2789.66     2789.99     37.08 o
   0   2  17     1600.20     1547.05     20.86 o
   1   2  17     2657.44     2687.75     32.58 o
   2   2  17      906.29      932.75     14.55 o
   3   2  17     2192.20     2209.49     35.07 o
   4   2  17     2792.68     2857.76     44.45 o
   5   2  17      324.05      347.59     11.85 o
   6   2  17     1267.54     1335.91     31.98 o
   7   2  17      467.21      509.22     17.06 o
   8   2  17     1108.23     1162.81     35.93 o
   9   2  17      940.66      867.52     30.17 o
  -9   3  17      656.63      590.26     29.27 o
  -8   3  17      391.87      383.32     18.49 o
  -7   3  17      137.17      167.12     10.05 o
  -6   3  17      809.58      794.41     19.04 o
  -5   3  17      895.43      920.42     17.60 o
  -4   3  17     1363.18     1355.56     23.90 o
  -3   3  17     1483.22     1510.91     24.80 o
  -2   3  17      501.87      544.30     24.24 o
  -1   3  17     2271.28     2245.13     30.58 o
   0   3  17     5129.04     5207.39     63.69 o
   1   3  17     2351.08     2342.10     31.30 o
   2   3  17      674.71      675.33     11.32 o
   3   3  17     1451.04     1465.75     22.11 o
   4   3  17     1430.63     1427.71     24.26 o
   5   3  17      804.22      853.89     18.68 o
   6   3  17      777.45      786.67     17.78 o
   7   3  17      126.71      116.50      8.80 o
   8   3  17      437.29      468.98     18.49 o
   9   3  17      621.31      525.96     20.47 o
  -8   4  17      686.18      682.05     30.17 o
  -7   4  17     1041.83     1065.77     39.70 o
  -6   4  17     1266.96     1281.80     31.08 o
  -5   4  17     2211.33     2265.82     43.70 o
  -4   4  17      185.87      170.54      6.46 o
  -3   4  17     1987.68     2042.59     32.55 o
  -2   4  17     2394.92     2390.90     37.78 o
  -1   4  17     2081.42     2077.16     32.55 o
   0   4  17     1671.33     1674.17     26.79 o
   1   4  17     1949.13     1974.56     28.41 o
   2   4  17     2319.72     2338.56     33.28 o
   3   4  17     2158.44     2277.07     33.09 o
   4   4  17      234.17      217.77      6.82 o
   5   4  17     1981.63     2028.96     37.04 o
   6   4  17     1202.66     1254.24     26.59 o
   7   4  17     1138.83     1140.59     30.36 o
   8   4  17      711.98      689.79     25.32 o
  -8   5  17      400.63      440.78     21.37 o
  -7   5  17      613.36      615.58     25.86 o
  -6   5  17      239.13      242.00     11.67 o
  -5   5  17     2457.06     2476.11     54.14 o
  -4   5  17     1009.86     1017.71     20.48 o
  -3   5  17     3340.15     3397.23     58.87 o
  -2   5  17     2649.83     2652.96     37.97 o
  -1   5  17      253.31      245.24      6.46 o
   0   5  17     3598.72     3660.74     54.93 o
   1   5  17      193.41      181.50      5.03 o
   2   5  17     2574.64     2632.44     34.72 o
   3   5  17     3604.76     3768.28     52.58 o
   4   5  17      960.67      992.16     19.22 o
   5   5  17     2154.24     2182.21     40.10 o
   6   5  17      284.77      281.33     10.05 o
   7   5  17      702.04      696.98     22.45 o
   8   5  17      453.08      442.05     16.70 o
  -8   6  17      576.88      516.07     25.86 o
  -7   6  17     1457.82     1444.33     56.06 o
  -6   6  17      309.85      297.67     12.03 o
  -5   6  17     1799.70     1799.53     43.14 o
  -4   6  17      654.60      684.60     18.50 o
  -3   6  17     1028.19     1023.67     23.89 o
  -2   6  17     1741.72     1755.50     28.58 o
  -1   6  17      662.25      664.52     12.93 o
   0   6  17     3494.35     3685.40     50.42 o
   1   6  17      671.06      678.00     11.67 o
   2   6  17     1648.37     1662.41     23.73 o
   3   6  17      942.82      964.13     15.99 o
   4   6  17      738.38      748.77     15.27 o
   5   6  17     1669.67     1721.33     33.43 o
   6   6  17      342.69      321.01     10.77 o
   7   6  17     1489.77     1541.93     46.18 o
   8   6  17      551.83      567.95     26.75 o
  -8   7  17      121.96      142.53     12.39 o
  -7   7  17      877.84      886.90     35.02 o
  -6   7  17      176.26      182.93     12.03 o
  -5   7  17      908.48      914.09     23.89 o
  -4   7  17       23.47       34.46      7.72 o
  -3   7  17      675.26      709.40     19.40 o
  -2   7  17     3095.69     3124.28     57.23 o
  -1   7  17      763.01      756.53     17.06 o
   0   7  17     1563.04     1547.23     28.40 o
   1   7  17      792.64      845.28     14.37 o
   2   7  17     2859.25     3006.49     42.83 o
   3   7  17      682.38      715.33     12.93 o
   4   7  17       29.54       43.80      4.31 o
   5   7  17      920.82      931.70     21.20 o
   6   7  17      179.90      178.08     10.77 o
   7   7  17     1032.77     1076.87     39.70 o
   8   7  17      150.89      139.12     13.64 o
  -7   8  17      645.08      615.94     27.12 o
  -6   8  17      415.77      404.70     19.39 o
  -5   8  17     1625.65     1599.32     39.54 o
  -4   8  17      675.55      679.20     19.04 o
  -3   8  17      502.68      492.73     14.54 o
  -2   8  17     1539.31     1600.47     35.05 o
  -1   8  17      585.97      621.89     14.01 o
   0   8  17     2275.62     2283.51     41.18 o
   1   8  17      528.58      557.39     11.67 o
   2   8  17     1485.46     1562.65     26.96 o
   3   8  17      606.00      618.48     12.93 o
   4   8  17      601.95      624.03     14.19 o
   5   8  17     1506.95     1473.02     42.23 o
   6   8  17      388.69      388.53     18.67 o
   7   8  17      613.80      560.26     25.32 o
  -7   9  17      495.86      437.04     23.16 o
  -6   9  17      154.82      162.46     13.28 o
  -5   9  17      280.71      265.52     13.64 o
  -4   9  17      845.25      868.42     22.99 o
  -3   9  17      668.47      666.45     19.22 o
  -2   9  17     1180.07     1182.56     27.49 o
  -1   9  17     1511.52     1522.75     30.19 o
   0   9  17      133.90      132.12      6.82 o
   1   9  17     1474.06     1507.43     26.78 o
   2   9  17     1230.74     1269.57     25.69 o
   3   9  17      680.30      693.93     16.34 o
   4   9  17      830.88      847.57     20.12 o
   5   9  17      280.00      271.27     14.18 o
   6   9  17      170.98      188.49     12.75 o
   7   9  17      423.74      395.00     22.80 o
  -6  10  17     1056.64      983.11     38.80 o
  -5  10  17      519.12      478.35     19.75 o
  -4  10  17      418.39      428.22     16.70 o
  -3  10  17      217.83      226.56      8.98 o
  -2  10  17     1335.63     1317.43     31.44 o
  -1  10  17     1387.73     1391.90     31.45 o
   0  10  17      141.45      141.63      7.72 o
   1  10  17     1307.37     1381.93     29.29 o
   2  10  17     1288.02     1302.47     26.59 o
   3  10  17      193.60      208.24      8.26 o
   4  10  17      408.07      471.67     19.75 o
   5  10  17      555.76      560.78     23.70 o
   6  10  17     1115.30     1072.61     41.14 o
  -6  11  17      340.17      224.06     19.93 o
  -5  11  17      172.77      157.25     13.28 o
  -4  11  17      663.34      634.45     25.32 o
  -3  11  17     1149.15     1163.22     40.78 o
  -2  11  17      263.78      249.18     13.64 o
  -1  11  17      581.46      568.53     22.27 o
   0  11  17      239.75      228.00     10.05 o
   1  11  17      523.80      533.66     13.83 o
   2  11  17      235.88      214.53      8.80 o
   3  11  17     1129.48     1170.21     33.59 o
   4  11  17      675.74      674.87     22.27 o
   5  11  17      215.23      221.35     14.36 o
   6  11  17      330.62      335.55     19.93 o
  -5  12  17       30.01       30.51     12.56 o
  -4  12  17      516.43      539.21     38.78 o
  -3  12  17      215.97      239.12     24.59 o
  -2  12  17      750.58      792.00     43.28 o
  -1  12  17      757.22      754.47     44.90 o
   0  12  17      225.97      217.76     13.46 o
   1  12  17      860.03      884.75     32.51 o
   2  12  17      737.67      742.43     24.42 o
   3  12  17      192.96      205.37     10.41 o
   4  12  17      457.19      449.77     17.96 o
   5  12  17       24.73       21.72     10.41 o
  -3  13  17      368.92      352.79     26.39 o
  -2  13  17      479.85      497.90     31.06 o
  -1  13  17     1362.59     1395.69     49.95 o
   0  13  17      167.76      172.87     13.46 o
   1  13  17     1310.61     1285.50     44.74 o
   2  13  17      428.39      404.88     16.34 o
   3  13  17      356.57      346.51     14.72 o
   4  13  17     1022.86      889.13     31.25 o
  -2  14  17       51.80       38.23      7.72 o
  -1  14  17      743.07      673.99     31.61 o
   0  14  17        0.48      -10.05     10.05 o
   1  14  17      809.27      745.14     31.43 o
   2  14  17       49.97       53.49     10.95 o
   0   0  18     4330.50     4521.97     86.88 o
   1   0  18      127.15      115.43      3.95 o
   2   0  18      647.43      656.45     12.75 o
   3   0  18      854.49      819.49     14.91 o
   4   0  18      909.50      920.27     16.89 o
   5   0  18     1567.49     1599.95     35.05 o
   6   0  18      472.22      470.44     15.08 o
   7   0  18     2704.94     2605.35     75.72 o
   8   0  18     1107.96     1022.14     40.24 o
  -8   1  18      454.03      397.35     17.06 o
  -7   1  18      867.46      803.76     23.17 o
  -6   1  18       15.15        6.10      6.28 o
  -5   1  18     2145.15     2145.58     35.60 o
  -4   1  18     1325.75     1339.14     23.90 o
  -3   1  18     2756.91     2713.63     42.11 o
  -2   1  18     1394.36     1409.27     23.19 o
  -1   1  18      334.85      359.28      7.36 o
   0   1  18     1919.87     1942.17     27.69 o
   1   1  18      296.37      314.20      6.28 o
   2   1  18     1421.51     1464.66     21.93 o
   3   1  18     2926.01     2919.95     50.39 o
   4   1  18     1208.21     1221.85     23.90 o
   5   1  18     2083.00     2174.60     46.75 o
   6   1  18       14.46       18.49      7.72 o
   7   1  18      884.47      864.30     29.64 o
   8   1  18      494.19      479.95     22.80 o
  -8   2  18      927.54      913.15     36.10 o
  -7   2  18     1822.38     1725.34     52.48 o
  -6   2  18      244.46      265.88     10.41 o
  -5   2  18     2676.41     2757.08     44.97 o
  -4   2  18     1029.66     1041.45     18.68 o
  -3   2  18     1147.22     1151.57     19.94 o
  -2   2  18      801.63      811.91     18.86 o
  -1   2  18      783.42      790.72     14.55 o
   0   2  18     6021.29     6214.36     83.23 o
   1   2  18      780.27      828.44     12.39 o
   2   2  18      636.82      660.21     11.67 o
   3   2  18     1068.48     1099.20     19.40 o
   4   2  18     1080.68     1111.75     20.12 o
   5   2  18     2721.06     2857.93     51.63 o
   6   2  18      200.76      203.75      8.98 o
   7   2  18     1700.09     1717.45     40.62 o
   8   2  18      867.66      837.32     27.12 o
  -8   3  18      867.27      805.53     33.41 o
  -7   3  18      284.57      258.70     14.36 o
  -6   3  18      102.15      105.55     10.41 o
  -5   3  18     1873.00     1889.76     33.08 o
  -4   3  18     3711.13     3763.69     58.16 o
  -3   3  18     1246.68     1320.57     23.00 o
  -2   3  18      732.10      759.59     14.37 o
  -1   3  18      945.11      966.53     17.43 o
   0   3  18     2148.53     2212.48     31.84 o
   1   3  18      952.49      988.99     15.99 o
   2   3  18      837.87      881.99     14.73 o
   3   3  18     1175.63     1231.36     21.92 o
   4   3  18     3726.54     3929.58     61.23 o
   5   3  18     1914.45     1973.60     37.21 o
   6   3  18      166.64      185.44      8.80 o
   7   3  18      328.43      329.81     13.11 o
   8   3  18      882.73      831.58     27.30 o
  -8   4  18     1536.77     1483.89     54.81 o
  -7   4  18      537.63      546.77     23.52 o
  -6   4  18     1612.23     1663.66     41.52 o
  -5   4  18     1768.43     1821.97     36.67 o
  -4   4  18     1635.72     1631.17     27.68 o
  -3   4  18      715.55      703.33     22.27 o
  -2   4  18     1420.07     1410.66     23.72 o
  -1   4  18     2934.72     3025.54     45.72 o
   0   4  18      277.10      262.48      6.28 o
   1   4  18     2973.07     3157.76     44.46 o
   2   4  18     1445.85     1468.39     22.47 o
   3   4  18      559.97      559.39     10.60 o
   4   4  18     1594.13     1638.66     28.40 o
   5   4  18     1817.66     1861.77     37.03 o
   6   4  18     1670.87     1760.61     36.66 o
   7   4  18      518.70      530.42     18.32 o
   8   4  18     1457.33     1351.20     41.15 o
  -8   5  18      537.87      509.95     24.96 o
  -7   5  18      238.41      243.97     14.90 o
  -6   5  18      809.34      833.54     23.53 o
  -5   5  18     1458.75     1473.21     34.68 o
  -4   5  18     1497.88     1541.44     34.33 o
  -3   5  18     1237.03     1274.33     25.34 o
  -2   5  18      810.87      775.43     14.91 o
  -1   5  18     4208.34     4277.53     63.78 o
   0   5  18      170.08      172.70      6.46 o
   1   5  18     4479.76     4687.70     65.06 o
   2   5  18      705.44      699.74     11.49 o
   3   5  18     1097.81     1187.03     19.40 o
   4   5  18     1407.54     1478.61     25.70 o
   5   5  18     1395.75     1448.51     30.01 o
   6   5  18      819.15      855.10     20.30 o
   7   5  18      204.30      206.09     12.39 o
   8   5  18      527.46      493.43     19.93 o
  -8   6  18      833.57      775.32     36.46 o
  -7   6  18      238.66      261.38     15.80 o
  -6   6  18     2470.16     2488.51     68.34 o
  -5   6  18       38.36       28.00      7.36 o
  -4   6  18     1870.17     1943.48     42.61 o
  -3   6  18     1932.73     1943.68     43.87 o
  -2   6  18      897.32      917.20     19.58 o
  -1   6  18     1727.82     1781.14     29.12 o
   0   6  18       51.59       33.57      4.13 o
   1   6  18     1600.14     1634.80     24.45 o
   2   6  18      918.30      947.22     14.55 o
   3   6  18     1946.17     2025.51     30.56 o
   4   6  18     1984.88     2099.90     35.06 o
   5   6  18       40.77       40.75      5.38 o
   6   6  18     2395.32     2438.37     57.00 o
   7   6  18      229.97      200.17     11.13 o
   8   6  18      827.62      737.24     35.38 o
  -7   7  18      143.04      154.56     12.75 o
  -6   7  18     2940.94     2972.14     98.04 o
  -5   7  18       47.18       57.98      7.18 o
  -4   7  18      881.81      884.26     22.45 o
  -3   7  18     1004.32     1020.18     24.97 o
  -2   7  18     1878.70     1879.77     36.14 o
  -1   7  18      643.56      660.71     15.09 o
   0   7  18       87.83       91.37      5.92 o
   1   7  18      681.79      723.59     14.01 o
   2   7  18     1814.76     1890.63     31.46 o
   3   7  18      978.85     1023.57     17.60 o
   4   7  18      752.18      743.00     15.80 o
   5   7  18       72.28       73.06      6.82 o
   6   7  18     2888.75     2943.06    101.63 o
   7   7  18      138.97      119.91     13.82 o
  -7   8  18      844.44      756.29     32.51 o
  -6   8  18     1070.77     1034.51     42.03 o
  -5   8  18      384.64      391.05     16.16 o
  -4   8  18      638.06      632.48     19.04 o
  -3   8  18      972.18      969.30     23.89 o
  -2   8  18      675.14      693.22     17.42 o
  -1   8  18     1483.67     1519.49     30.19 o
   0   8  18      238.27      226.20      7.72 o
   1   8  18     1653.86     1736.65     32.71 o
   2   8  18      677.12      708.13     14.55 o
   3   8  18      960.93      982.94     19.40 o
   4   8  18      590.74      581.28     13.83 o
   5   8  18      472.23      500.24     21.91 o
   6   8  18     1067.57     1010.43     39.52 o
   7   8  18      742.51      761.45     32.86 o
  -6   9  18     1362.72     1373.93     50.67 o
  -5   9  18      459.77      440.62     19.03 o
  -4   9  18      937.10      976.42     32.15 o
  -3   9  18      438.98      456.24     14.36 o
  -2   9  18     1318.01     1298.38     31.80 o
  -1   9  18      955.43      965.69     20.84 o
   0   9  18      743.60      741.57     17.96 o
   1   9  18      886.94      924.33     20.12 o
   2   9  18     1380.49     1417.94     28.75 o
   3   9  18      460.09      497.37     13.29 o
   4   9  18      853.22      888.17     24.07 o
   5   9  18      386.60      379.01     19.39 o
   6   9  18     1338.98     1344.08     51.38 o
  -6  10  18      339.94      304.67     17.59 o
  -5  10  18      660.29      674.85     28.73 o
  -4  10  18       75.23       79.88      9.51 o
  -3  10  18     1341.82     1354.58     39.53 o
  -2  10  18     1490.52     1485.04     34.32 o
  -1  10  18      415.27      395.37     12.93 o
   0  10  18      193.57      197.47      9.51 o
   1  10  18      366.25      337.18     13.29 o
   2  10  18     1436.14     1497.56     31.27 o
   3  10  18     1220.31     1254.20     31.08 o
   4  10  18       63.04       77.72      7.18 o
   5  10  18      713.54      707.74     28.37 o
   6  10  18      339.65      322.08     20.47 o
  -5  11  18      800.41      739.75     30.71 o
  -4  11  18      297.42      296.76     17.41 o
  -3  11  18      359.22      388.70     31.24 o
  -2  11  18     1194.60     1237.28     60.18 o
  -1  11  18      404.52      438.99     25.85 o
   0  11  18     1367.99     1428.10     41.69 o
   1  11  18      392.30      438.81     17.77 o
   2  11  18     1180.14     1247.68     36.65 o
   3  11  18      363.79      402.89     15.44 o
   4  11  18      313.24      317.95     15.08 o
   5  11  18      739.93      726.96     30.89 o
  -4  12  18      309.94      311.49     24.78 o
  -3  12  18      578.47      617.35     36.27 o
  -2  12  18     1846.74     1762.14     87.89 o
  -1  12  18      169.03      173.41     18.31 o
   0  12  18      264.90      283.65     14.54 o
   1  12  18      156.16      147.92     13.28 o
   2  12  18     1833.21     1767.87     63.63 o
   3  12  18      657.07      651.86     22.99 o
   4  12  18      249.22      250.07     12.93 o
  -3  13  18      822.52      780.17     51.90 o
  -2  13  18     1509.12     1484.93     76.55 o
  -1  13  18      273.19      269.11     15.80 o
   0  13  18      865.74      817.74     32.69 o
   1  13  18      245.41      238.76     13.28 o
   2  13  18     1434.72     1320.62     49.23 o
   3  13  18      754.72      681.53     24.60 o
  -1  14  18      167.75      157.61     17.41 o
   0  14  18      861.07      714.09     34.12 o
   1  14  18      155.45      129.79     16.87 o
   1   0  19     4196.55     4225.44     57.66 o
   2   0  19      747.27      762.82     14.37 o
   3   0  19      800.61      824.45     15.27 o
   4   0  19      449.42      465.06     10.95 o
   5   0  19      124.38      131.58      6.28 o
   6   0  19     1930.95     1956.92     39.37 o
   7   0  19      225.14      200.35     11.49 o
   8   0  19        5.89        0.72      8.26 o
  -8   1  19     1643.28     1564.33     60.38 o
  -7   1  19      569.74      546.96     19.57 o
  -6   1  19     3455.22     3525.45     67.67 o
  -5   1  19      299.31      308.80      9.16 o
  -4   1  19     2977.49     2976.19     48.23 o
  -3   1  19     2438.99     2508.08     39.21 o
  -2   1  19     1341.20     1344.42     22.64 o
  -1   1  19     1299.00     1317.98     21.92 o
   0   1  19      375.17      372.04      8.26 o
   1   1  19     1224.77     1232.18     18.69 o
   2   1  19     1333.96     1365.62     21.39 o
   3   1  19     2512.67     2631.83     38.68 o
   4   1  19     3026.62     3065.57     53.99 o
   5   1  19      245.94      249.36      9.51 o
   6   1  19     3207.65     3285.07     74.68 o
   7   1  19      620.03      645.21     27.12 o
   8   1  19     1644.93     1528.39     56.07 o
  -8   2  19      285.15      282.40     18.67 o
  -7   2  19      533.08      519.29     25.14 o
  -6   2  19     1304.63     1266.53     26.23 o
  -5   2  19      506.43      541.21     12.75 o
  -4   2  19      381.34      391.96      9.52 o
  -3   2  19     2034.11     2084.04     34.16 o
  -2   2  19     1736.11     1716.67     28.04 o
  -1   2  19     1822.96     1866.63     30.39 o
   0   2  19     1150.70     1170.10     18.51 o
   1   2  19     1944.57     1974.91     28.41 o
   2   2  19     1702.48     1685.70     24.99 o
   3   2  19     1988.89     2110.21     33.98 o
   4   2  19      493.28      519.30     11.49 o
   5   2  19      493.52      534.20     13.11 o
   6   2  19     1326.70     1353.87     28.93 o
   7   2  19      594.56      578.04     20.83 o
   8   2  19      261.61      256.36     14.18 o
  -8   3  19      657.18      599.60     29.63 o
  -7   3  19     1201.93     1239.06     45.09 o
  -6   3  19     1414.23     1406.60     31.63 o
  -5   3  19     1493.36     1463.73     26.96 o
  -4   3  19     1015.54     1017.51     18.86 o
  -3   3  19     1122.60     1108.90     20.66 o
  -2   3  19     3043.71     3094.62     47.52 o
  -1   3  19     1134.25     1112.38     19.05 o
   0   3  19        3.66       10.77      3.41 o
   1   3  19     1181.92     1197.24     18.51 o
   2   3  19     2957.87     3063.97     43.37 o
   3   3  19      957.92      923.89     17.78 o
   4   3  19     1100.54     1140.47     20.66 o
   5   3  19     1538.00     1542.13     26.96 o
   6   3  19     1423.69     1453.51     31.27 o
   7   3  19     1105.05     1091.67     35.21 o
   8   3  19      592.82      547.50     22.27 o
  -8   4  19      722.21      676.49     33.40 o
  -7   4  19      728.66      737.03     29.63 o
  -6   4  19       25.26       31.41      9.69 o
  -5   4  19      815.86      867.69     23.35 o
  -4   4  19      969.65     1008.12     21.02 o
  -3   4  19      368.98      381.54      9.16 o
  -2   4  19      993.40     1047.53     17.43 o
  -1   4  19      696.61      727.75     13.83 o
   0   4  19     1688.37     1654.92     27.32 o
   1   4  19      802.15      807.75     14.55 o
   2   4  19     1140.19     1188.53     18.87 o
   3   4  19      380.07      368.97      9.16 o
   4   4  19      941.19      992.10     18.14 o
   5   4  19      939.82      996.75     20.30 o
   6   4  19       19.68       31.59      8.97 o
   7   4  19      674.63      665.53     23.88 o
   8   4  19      719.95      613.99     24.78 o
  -8   5  19      315.97      290.30     23.70 o
  -7   5  19     2107.98     2039.48     71.01 o
  -6   5  19      347.56      337.17     18.13 o
  -5   5  19     2688.95     2680.83     59.90 o
  -4   5  19      360.14      371.48     14.18 o
  -3   5  19     1322.91     1337.81     29.65 o
  -2   5  19     1328.82     1352.05     23.90 o
  -1   5  19      651.42      677.43     13.29 o
   0   5  19     1452.00     1466.53     24.26 o
   1   5  19      710.88      746.61     14.37 o
   2   5  19     1426.56     1468.62     21.75 o
   3   5  19     1156.56     1220.29     21.74 o
   4   5  19      371.74      390.15     10.41 o
   5   5  19     2973.75     2997.36     52.35 o
   6   5  19      388.99      414.75     17.24 o
   7   5  19     1949.98     1854.64     54.64 o
   8   5  19      311.07      291.74     15.80 o
  -7   6  19      435.25      449.23     22.80 o
  -6   6  19      181.47      185.44     13.46 o
  -5   6  19      796.02      792.04     22.63 o
  -4   6  19      527.58      541.39     15.98 o
  -3   6  19      731.88      715.88     19.22 o
  -2   6  19     1835.40     1916.35     35.24 o
  -1   6  19       32.07       19.74      5.38 o
   0   6  19     2718.79     2892.11     45.34 o
   1   6  19       19.79       31.95      4.31 o
   2   6  19     1956.57     2110.90     31.82 o
   3   6  19      636.10      651.18     12.75 o
   4   6  19      462.00      510.30     12.57 o
   5   6  19      834.07      837.69     19.40 o
   6   6  19      155.46      167.66     10.59 o
   7   6  19      468.85      452.11     24.96 o
  -7   7  19     1295.42     1145.86     46.35 o
  -6   7  19       40.88       37.16     12.56 o
  -5   7  19     2294.90     2314.47     64.55 o
  -4   7  19      527.27      563.66     18.32 o
  -3   7  19     1971.73     2023.94     46.56 o
  -2   7  19      370.30      392.31     13.65 o
  -1   7  19      250.79      261.03     10.05 o
   0   7  19     3594.30     3716.29     64.45 o
   1   7  19      262.72      249.55      7.90 o
   2   7  19      448.95      496.66     13.29 o
   3   7  19     1969.27     1958.14     33.62 o
   4   7  19      534.89      546.06     14.72 o
   5   7  19     2520.53     2595.95     58.99 o
   6   7  19       52.82       48.11      8.26 o
   7   7  19     1248.68     1207.80     49.40 o
  -6   8  19      356.41      353.51     18.31 o
  -5   8  19      335.79      352.43     18.85 o
  -4   8  19      373.11      392.12     15.44 o
  -3   8  19     1045.93     1055.92     26.59 o
  -2   8  19     1714.90     1793.62     40.44 o
  -1   8  19      450.50      460.74     12.03 o
   0   8  19     1679.22     1699.07     33.07 o
   1   8  19      474.44      491.46     12.39 o
   2   8  19     1691.91     1759.44     34.69 o
   3   8  19     1054.53     1095.27     21.20 o
   4   8  19      340.38      368.59     16.34 o
   5   8  19      445.11      456.78     19.93 o
   6   8  19      369.44      329.81     17.77 o
  -6   9  19      615.62      639.99     30.71 o
  -5   9  19     1948.56     1870.47     66.33 o
  -4   9  19     1006.59     1004.30     36.82 o
  -3   9  19     1324.56     1291.50     36.83 o
  -2   9  19      317.24      324.24     11.31 o
  -1   9  19      861.09      866.28     19.76 o
   0   9  19      419.68      397.53     11.13 o
   1   9  19      856.98      907.40     23.35 o
   2   9  19      324.66      345.79     12.03 o
   3   9  19     1331.46     1383.32     32.52 o
   4   9  19     1058.24     1064.15     39.34 o
   5   9  19     1915.44     1847.77     63.81 o
   6   9  19      603.59      570.85     25.68 o
  -5  10  19      125.35      133.73     11.85 o
  -4  10  19     1162.83     1149.91     42.94 o
  -3  10  19      824.36      776.06     29.81 o
  -2  10  19      256.63      277.01     12.39 o
  -1  10  19     1530.50     1606.01     39.18 o
   0  10  19     1399.02     1295.35     33.06 o
   1  10  19     1611.14     1616.35     39.00 o
   2  10  19      241.21      232.30     13.11 o
   3  10  19      795.80      771.55     25.86 o
   4  10  19     1262.99     1286.89     48.51 o
   5  10  19      126.47      132.12     13.64 o
  -5  11  19      642.89      515.73     32.32 o
  -4  11  19      962.02      805.94     32.51 o
  -3  11  19      217.22      227.81     20.29 o
  -2  11  19      449.95      477.61     30.52 o
  -1  11  19      820.07      813.06     43.64 o
   0  11  19       36.68       30.51     10.77 o
   1  11  19      858.13      879.00     34.84 o
   2  11  19      469.62      447.63     23.34 o
   3  11  19      302.96      324.59     16.70 o
   4  11  19      892.72      792.60     32.33 o
   5  11  19      575.88      481.59     36.45 o
  -3  12  19      624.65      646.10     38.79 o
  -2  12  19       27.98       30.15     17.05 o
  -1  12  19     1183.93     1196.45     61.62 o
   0  12  19      104.43      104.29     11.49 o
   1  12  19     1196.15     1160.17     43.47 o
   2  12  19       37.84       35.54     11.31 o
   3  12  19      640.50      609.83     24.96 o
   4  12  19     1142.16      997.88     58.02 o
  -1  13  19      309.15      275.22     17.06 o
   0  13  19      102.54      103.39     11.49 o
   1  13  19      304.23      266.24     16.70 o
   2  13  19      424.77      386.20     20.65 o
   0   0  20     1978.13     2016.77     42.80 o
   1   0  20      255.52      273.79      7.36 o
   2   0  20     4226.27     4305.87     66.84 o
   3   0  20      322.73      322.99      8.98 o
   4   0  20      134.17      141.63      6.64 o
   5   0  20      406.27      413.32     10.77 o
   6   0  20       59.05       58.52     10.05 o
   7   0  20      607.96      564.75     20.65 o
   8   0  20      843.17      703.67     25.86 o
  -8   1  20       74.43       54.57     12.56 o
  -7   1  20      857.99      812.53     26.94 o
  -6   1  20      737.60      743.33     22.63 o
  -5   1  20     2532.34     2568.15     43.35 o
  -4   1  20      187.55      196.57      8.08 o
  -3   1  20     1251.91     1238.38     21.74 o
  -2   1  20     2008.91     2040.65     33.62 o
  -1   1  20      569.93      589.03     12.03 o
   0   1  20     1392.16     1498.47     22.82 o
   1   1  20      582.35      589.75     12.03 o
   2   1  20     1930.64     1988.91     32.36 o
   3   1  20     1249.44     1271.62     20.48 o
   4   1  20      257.07      264.09      7.36 o
   5   1  20     2680.30     2748.15     51.80 o
   6   1  20      683.00      685.66     23.53 o
   7   1  20      982.75      992.23     38.08 o
   8   1  20       51.64       45.95      9.87 o
  -8   2  20      471.36      426.43     32.14 o
  -7   2  20      211.93      232.84     17.59 o
  -6   2  20      216.81      258.87     14.18 o
  -5   2  20      379.98      387.64     10.77 o
  -4   2  20      305.70      321.01      8.98 o
  -3   2  20     1054.26     1065.52     19.58 o
  -2   2  20     2751.65     2803.21     45.34 o
  -1   2  20      754.73      762.45     14.73 o
   0   2  20     3069.02     3127.05     50.04 o
   1   2  20      712.80      735.12     12.93 o
   2   2  20     2720.91     2704.36     43.36 o
   3   2  20     1137.33     1183.63     21.38 o
   4   2  20      355.48      376.32     10.05 o
   5   2  20      294.83      307.72      9.16 o
   6   2  20      195.61      219.73      9.87 o
   7   2  20      248.50      260.67     12.57 o
   8   2  20      446.94      364.66     17.78 o
  -7   3  20     1037.87     1050.28     41.31 o
  -6   3  20     2040.96     2017.02     68.13 o
  -5   3  20      323.76      322.81     10.95 o
  -4   3  20      386.06      395.54     12.21 o
  -3   3  20     1589.76     1629.27     28.76 o
  -2   3  20     2035.01     2059.34     33.98 o
  -1   3  20     1376.26     1413.77     24.62 o
   0   3  20      352.94      355.68      8.44 o
   1   3  20     1354.02     1419.49     22.46 o
   2   3  20     1999.74     2017.92     36.86 o
   3   3  20     1582.46     1638.43     28.22 o
   5   3  20      353.73      361.06     10.59 o
   6   3  20     2052.22     1981.08     54.65 o
   7   3  20     1015.76      952.37     30.36 o
   8   3  20       77.72       63.18     10.59 o
  -7   4  20       46.28       43.98     10.59 o
  -6   4  20      268.57      300.89     16.52 o
  -5   4  20      215.43      218.30     10.41 o
  -4   4  20      320.42      358.54     10.77 o
  -3   4  20     1577.22     1620.78     30.37 o
  -2   4  20      875.57      887.71     15.63 o
  -1   4  20     1563.53     1618.51     27.14 o
   0   4  20      604.55      624.60     12.57 o
   1   4  20     1500.04     1547.43     24.62 o
   2   4  20      896.38      891.49     16.71 o
   3   4  20     1612.24     1722.91     30.55 o
   4   4  20      302.82      332.32      8.98 o
   5   4  20      168.35      161.20      7.36 o
   6   4  20      287.35      295.51     14.18 o
   7   4  20       35.74       32.85      8.08 o
  -7   5  20       10.72       34.46     10.59 o
  -6   5  20     1299.81     1287.12     46.53 o
  -5   5  20      339.25      305.21     16.16 o
  -4   5  20     1685.28     1658.21     38.46 o
  -3   5  20     1392.01     1428.40     34.14 o
  -2   5  20      683.16      744.24     15.62 o
  -1   5  20     1657.78     1697.51     31.46 o
   0   5  20       23.63       29.62      4.31 o
   1   5  20     1407.42     1495.51     25.70 o
   2   5  20      687.14      702.03     13.47 o
   3   5  20     1472.09     1518.89     27.14 o
   4   5  20     1779.74     1830.53     33.25 o
   5   5  20      314.90      311.85     12.39 o
   6   5  20     1299.60     1269.51     38.27 o
   7   5  20        3.52        3.23      7.90 o
  -7   6  20      413.66      400.56     21.72 o
  -6   6  20      245.52      253.49     15.98 o
  -5   6  20      134.49      125.30     10.95 o
  -4   6  20      620.34      643.61     19.75 o
  -3   6  20      693.97      679.39     18.50 o
  -2   6  20      173.68      172.69      8.62 o
  -1   6  20     2785.87     2800.27     49.11 o
   0   6  20      583.27      581.29     13.83 o
   1   6  20     2751.66     2801.09     50.37 o
   2   6  20      179.07      193.16      7.00 o
   3   6  20      736.42      747.12     18.32 o
   4   6  20      581.76      590.26     14.19 o
   5   6  20      136.62      147.92      9.51 o
   6   6  20      207.50      200.88     11.67 o
   7   6  20      464.24      451.57     23.70 o
  -6   7  20      485.66      452.66     21.55 o
  -5   7  20      273.22      305.02     20.11 o
  -4   7  20     2647.24     2697.68     75.36 o
  -3   7  20      213.16      203.58     10.05 o
  -2   7  20      344.52      367.34     12.75 o
  -1   7  20      861.37      877.97     19.58 o
   0   7  20       74.33       74.67      6.10 o
   1   7  20      872.24      882.82     18.68 o
   2   7  20      351.16      372.19     11.49 o
   3   7  20      224.53      230.51     10.41 o
   4   7  20     2673.86     2720.94     60.43 o
   5   7  20      259.25      248.28     11.85 o
   6   7  20      402.27      397.15     20.47 o
  -6   8  20      261.69      262.28     16.52 o
  -5   8  20      687.82      726.95     31.61 o
  -4   8  20      301.79      299.46     17.59 o
  -3   8  20      352.58      350.10     14.18 o
  -2   8  20       95.41       98.37      8.44 o
  -1   8  20     2533.88     2536.83     48.92 o
   0   8  20      886.62      901.86     21.55 o
   1   8  20     2533.04     2617.94     48.20 o
   2   8  20       89.34       91.73      6.10 o
   3   8  20      443.16      442.60     17.42 o
   4   8  20      273.92      303.58     14.72 o
   5   8  20      656.28      656.71     27.12 o
   6   8  20      272.42      295.14     18.49 o
  -5   9  20      428.27      450.12     21.01 o
  -4   9  20     1637.45     1578.92     54.45 o
  -3   9  20      726.01      724.28     26.76 o
  -2   9  20      181.71      184.36     12.39 o
  -1   9  20      346.35      335.92     10.95 o
   0   9  20      499.47      518.75     16.52 o
   1   9  20      363.59      362.31     13.82 o
   2   9  20      186.31      161.03     12.39 o
   3   9  20      750.81      698.79     28.91 o
   4   9  20     1774.46     1807.88     63.08 o
   5   9  20      432.65      427.14     21.19 o
  -5  10  20      716.25      596.03     39.87 o
  -4  10  20      369.14      366.62     18.49 o
  -3  10  20      516.38      520.72     22.98 o
  -2  10  20      406.06      384.05     19.57 o
  -1  10  20      886.79      867.70     32.69 o
   0  10  20      970.97     1004.99     49.94 o
   1  10  20      875.99      861.23     32.33 o
   2  10  20      458.41      499.51     23.52 o
   3  10  20      552.98      567.78     24.60 o
   4  10  20      410.80      387.10     33.22 o
   5  10  20      635.13      585.94     26.76 o
  -4  11  20      280.55      275.75     24.95 o
  -3  11  20      912.86      900.74     51.19 o
  -2  11  20      493.58      452.30     33.22 o
  -1  11  20       71.87       77.18     16.51 o
   0  11  20      958.88      969.94     37.54 o
   1  11  20       88.61       84.37     12.39 o
   2  11  20      461.87      477.43     24.06 o
   3  11  20      942.24      979.43     52.81 o
   4  11  20      256.01      201.60     19.57 o
  -2  12  20      252.82      273.77     26.21 o
  -1  12  20       58.14       48.82     17.41 o
   0  12  20     2912.87     2784.38     97.67 o
   1  12  20       40.70       31.77      9.87 o
   2  12  20      316.51      330.88     17.59 o
   3  12  20      198.58      180.59     16.16 o
   1   0  21     5440.58     5673.90     85.84 o
   2   0  21        7.01       15.80      4.13 o
   3   0  21      523.37      523.80     12.21 o
   4   0  21     1407.15     1468.65     26.24 o
   5   0  21      248.27      261.39      9.16 o
   6   0  21      161.20      163.54     10.77 o
   7   0  21      119.20       82.93     10.41 o
  -7   1  21      151.83      172.51     15.62 o
  -6   1  21     1635.54     1534.74     46.01 o
  -5   1  21     1306.38     1334.08     26.41 o
  -4   1  21     2734.07     2833.94     48.03 o
  -3   1  21       46.38       53.67      6.10 o
  -2   1  21      834.51      861.81     16.70 o
  -1   1  21      915.28      976.66     17.78 o
   0   1  21       95.93      100.34      6.10 o
   1   1  21      883.19      925.98     16.88 o
   2   1  21      827.25      810.07     16.17 o
   3   1  21       32.81       54.93      5.74 o
   4   1  21     2637.20     2717.70     41.19 o
   5   1  21     1400.22     1442.53     26.23 o
   6   1  21     1639.93     1570.15     38.64 o
   7   1  21      140.14      133.20      8.62 o
  -7   2  21      525.85      506.18     25.86 o
  -6   2  21      118.08      133.73     11.85 o
  -5   2  21      151.69      152.23      8.98 o
  -4   2  21     1053.79     1010.13     19.40 o
  -3   2  21     2343.44     2439.33     40.46 o
  -2   2  21      633.44      635.20     13.11 o
  -1   2  21     3457.17     3550.97     57.25 o
   0   2  21      575.57      596.02     12.39 o
   1   2  21     3427.55     3489.85     54.73 o
   2   2  21      708.81      716.96     14.37 o
   3   2  21     2402.84     2475.06     40.83 o
   4   2  21      997.15      980.80     19.76 o
   5   2  21      151.76      158.69      8.26 o
   6   2  21       87.05       91.73      8.08 o
   7   2  21      504.78      463.97     17.96 o
  -7   3  21      639.54      592.05     27.83 o
  -6   3  21      986.76      985.59     40.24 o
  -5   3  21     1331.26     1363.56     43.66 o
  -4   3  21     2679.21     2758.01     53.96 o
  -3   3  21      884.60      906.01     17.78 o
  -2   3  21      351.05      362.86      9.52 o
  -1   3  21      346.20      362.50      8.62 o
   0   3  21     1162.01     1210.43     21.20 o
   1   3  21      288.88      294.26      8.62 o
   2   3  21      421.21      414.95     10.95 o
   3   3  21      887.27      923.61     20.66 o
   4   3  21     2468.72     2529.51     49.46 o
   5   3  21     1181.02     1220.03     31.62 o
   6   3  21      928.03      897.90     28.92 o
   7   3  21      643.06      576.25     22.27 o
  -7   4  21      343.30      344.89     19.75 o
  -6   4  21      377.32      388.88     20.47 o
  -5   4  21      283.13      288.50     15.80 o
  -4   4  21      572.49      601.21     18.68 o
  -3   4  21      790.48      811.10     19.58 o
  -2   4  21     2613.62     2691.53     43.89 o
  -1   4  21     1856.50     1977.29     33.80 o
   0   4  21     3542.19     3791.54     60.31 o
   1   4  21     1761.25     1859.40     32.00 o
   2   4  21     2601.14     2699.42     44.25 o
   3   4  21      788.59      803.19     19.58 o
   4   4  21      645.94      654.40     17.42 o
   5   4  21      278.84      301.61     12.21 o
   6   4  21      394.49      419.41     17.42 o
   7   4  21      294.21      245.95     13.29 o
  -7   5  21     1587.50     1489.48     88.05 o
  -6   5  21       23.72       31.41      9.51 o
  -5   5  21     2359.84     2449.03     82.53 o
  -4   5  21      351.44      342.74     13.11 o
  -3   5  21     1735.87     1758.03     41.70 o
  -2   5  21      136.66      147.20      7.18 o
  -1   5  21      446.70      436.14     11.85 o
   0   5  21      279.45      299.10      8.62 o
   1   5  21      443.92      469.18     11.31 o
   2   5  21      110.14      132.48      6.10 o
   3   5  21     1876.64     1914.08     39.37 o
   4   5  21      417.20      394.83     13.29 o
   5   5  21     2107.61     2182.67     63.10 o
   6   5  21       25.18        7.54      9.15 o
   7   5  21     1756.94     1498.83     49.42 o
  -6   6  21       19.50       14.54     10.05 o
  -5   6  21      218.89      233.38     15.08 o
  -4   6  21      498.35      530.96     21.91 o
  -3   6  21       35.27       48.46      8.80 o
  -2   6  21     2820.03     2938.06     55.77 o
  -1   6  21       69.09       63.18      5.74 o
   0   6  21     4270.57     4400.19     78.71 o
   1   6  21       76.19       82.03      6.82 o
   2   6  21     2656.81     2715.36     57.92 o
   3   6  21       54.22       48.28      6.64 o
   4   6  21      518.08      513.91     20.83 o
   5   6  21      197.49      230.86     11.49 o
   6   6  21       25.54       32.67      6.82 o
  -6   7  21      133.74      140.37     11.49 o
  -5   7  21     1912.95     1906.72     66.51 o
  -4   7  21      373.97      358.00     17.60 o
  -3   7  21     1449.18     1441.84     43.13 o
  -2   7  21     1286.36     1362.09     34.68 o
  -1   7  21      213.90      225.48      8.80 o
   0   7  21       23.39       25.13      5.38 o
   1   7  21      179.42      177.00      7.54 o
   2   7  21     1282.01     1343.94     28.93 o
   3   7  21     1524.99     1531.96     43.67 o
   4   7  21      370.88      395.53     19.03 o
   5   7  21     1801.02     1704.01     51.04 o
   6   7  21      127.06      122.60     12.39 o
  -5   8  21      520.76      511.74     26.40 o
  -4   8  21      525.32      528.27     22.62 o
  -3   8  21      154.53      137.15     10.77 o
  -2   8  21     1555.11     1521.92     41.33 o
  -1   8  21      632.02      611.29     15.62 o
   0   8  21     1658.84     1637.27     33.61 o
   1   8  21      586.12      597.26     14.19 o
   2   8  21     1508.06     1474.97     35.22 o
   3   8  21      155.20      139.30     16.52 o
   4   8  21      480.89      515.68     30.70 o
   5   8  21      503.78      489.83     31.24 o
  -5   9  21      708.76      645.42     29.99 o
  -4   9  21      525.05      505.46     23.88 o
  -3   9  21     1290.36     1321.24     45.45 o
  -2   9  21      535.27      523.96     21.01 o
  -1   9  21      364.25      349.03     13.82 o
   0   9  21       46.15       63.36      9.87 o
   1   9  21      351.83      396.78     19.57 o
   2   9  21      515.90      510.49     23.16 o
   3   9  21     1150.46     1179.72     58.38 o
   4   9  21      459.23      442.95     29.09 o
   5   9  21      727.19      707.20     45.43 o
  -4  10  21      157.88      144.15     13.82 o
  -3  10  21      668.38      630.68     29.27 o
  -2  10  21      487.40      454.09     20.65 o
  -1  10  21     1057.18     1031.44     36.82 o
   0  10  21     1873.59     1959.72     97.06 o
   1  10  21      952.95      992.57     36.28 o
   2  10  21      561.27      558.09     23.52 o
   3  10  21      651.17      649.70     44.18 o
   4  10  21      121.42      147.02     19.93 o
  -3  11  21      814.40      823.62     57.11 o
  -2  11  21      702.94      672.17     41.48 o
  -1  11  21      204.54      198.90     18.31 o
   0  11  21       25.04       44.16      9.51 o
   1  11  21      214.01      189.03     12.39 o
   2  11  21      651.60      621.87     36.27 o
   3  11  21      737.28      714.03     44.72 o
  -1  12  21     1447.51     1326.90     53.36 o
   0  12  21        2.93        0.90      9.33 o
   1  12  21     1441.56     1356.37     53.72 o
   0   0  22     4177.58     4165.09    100.69 o
   1   0  22      101.82      124.76      6.64 o
   2   0  22     1386.73     1449.97     25.88 o
   3   0  22       25.44       37.16      5.38 o
   4   0  22     1569.31     1627.83     30.55 o
   5   0  22      147.60      152.22     10.59 o
   6   0  22       57.52       43.44      8.97 o
   7   0  22        9.76       21.72      8.26 o
  -7   1  22     1572.84     1493.61     59.48 o
  -6   1  22       14.96       14.00     11.49 o
  -5   1  22     1771.12     1680.50     48.71 o
  -4   1  22      284.92      288.86      9.34 o
  -3   1  22     1942.29     1982.88     33.98 o
  -2   1  22       23.09       35.36      5.56 o
  -1   1  22       71.39       69.83      5.21 o
   0   1  22      127.07      143.07      7.54 o
   1   1  22      106.97      118.83      7.90 o
   2   1  22       29.32       36.98      5.38 o
   3   1  22     1869.27     1940.70     33.62 o
   4   1  22      244.37      256.90      8.98 o
   5   1  22     1926.93     1894.43     52.67 o
   6   1  22       29.66       29.26      6.46 o
   7   1  22     1678.23     1473.41     41.33 o
  -7   2  22      304.71      248.83     19.75 o
  -6   2  22      132.24      134.63     13.46 o
  -5   2  22      479.79      462.89     21.37 o
  -4   2  22      561.50      577.49     14.19 o
  -3   2  22      167.32      181.13      7.18 o
  -2   2  22      843.62      887.12     17.42 o
  -1   2  22      771.55      782.72     15.81 o
   0   2  22     2475.07     2577.59     43.17 o
   1   2  22      841.59      844.01     17.96 o
   2   2  22      910.81      935.66     18.32 o
   3   2  22      132.78      136.25      7.18 o
   4   2  22      459.40      472.05     12.57 o
   5   2  22      513.49      517.13     19.03 o
   6   2  22      131.39      123.32      7.90 o
   7   2  22      292.37      264.44     11.85 o
  -6   3  22      356.37      316.17     16.88 o
  -5   3  22     1869.81     1838.96     60.75 o
  -4   3  22     2148.96     2206.93     53.94 o
  -3   3  22      813.23      859.60     21.37 o
  -2   3  22       59.61       70.00      5.03 o
  -1   3  22      647.29      649.02     13.65 o
   0   3  22        4.00       13.82      5.21 o
   1   3  22      664.20      662.68     16.16 o
   2   3  22       80.88       92.62      5.03 o
   3   3  22      938.98      967.46     22.09 o
   4   3  22     2055.50     2073.01     45.30 o
   5   3  22     1854.97     1821.69     65.61 o
   6   3  22      464.64      460.55     18.31 o
   7   3  22     1219.20     1008.89     42.40 o
  -6   4  22      147.40      142.17     10.95 o
  -5   4  22      489.19      495.58     22.26 o
  -4   4  22      234.61      268.75     14.00 o
  -3   4  22      356.28      344.00     13.11 o
  -2   4  22     1106.96     1171.86     23.89 o
  -1   4  22     2241.61     2305.26     39.20 o
   0   4  22      389.37      388.00     10.05 o
   1   4  22     2185.39     2197.09     41.54 o
   2   4  22     1052.54     1078.39     21.38 o
   3   4  22      269.41      275.94     10.77 o
   4   4  22      245.14      250.62     14.18 o
   5   4  22      500.86      543.88     25.14 o
   6   4  22      166.25      163.18     11.49 o
  -6   5  22     1971.95     1969.66     74.24 o
  -5   5  22      398.14      394.10     21.19 o
  -4   5  22     2440.33     2420.79     79.84 o
  -3   5  22      370.12      383.86     16.52 o
  -2   5  22      484.80      464.52     13.11 o
  -1   5  22      715.89      688.20     17.24 o
   0   5  22      390.22      390.33     11.49 o
   1   5  22      822.51      812.73     19.58 o
   2   5  22      515.78      503.14     12.21 o
   3   5  22      316.49      329.80     13.29 o
   4   5  22     2390.81     2327.01     80.92 o
   5   5  22      422.72      421.58     23.34 o
   6   5  22     1947.47     1809.11     70.64 o
  -6   6  22       50.24       43.44     10.05 o
  -5   6  22        7.65       14.18      9.15 o
  -4   6  22      118.74      122.96     10.95 o
  -3   6  22     1677.30     1732.34     50.86 o
  -2   6  22      190.34      210.03      8.98 o
  -1   6  22     1733.56     1769.50     36.31 o
   0   6  22       70.70       72.16      6.28 o
   1   6  22     1880.50     1874.86     38.11 o
   2   6  22      191.87      179.52      9.69 o
   3   6  22     1640.38     1655.55     47.45 o
   4   6  22      133.65      152.94     14.54 o
   5   6  22        3.22       13.64      8.26 o
   6   6  22       59.17       62.47      9.33 o
  -5   7  22       49.07       55.46      9.15 o
  -4   7  22      856.41      923.52     37.54 o
  -3   7  22      123.60      105.19     10.95 o
  -2   7  22     1365.61     1282.36     37.37 o
  -1   7  22       50.25       52.95      8.44 o
   0   7  22       44.62       48.82      8.80 o
   1   7  22       72.10       78.26      8.62 o
   2   7  22     1394.38     1230.82     41.15 o
   3   7  22       89.99       85.80     10.23 o
   4   7  22      715.99      707.93     30.89 o
   5   7  22       42.86       34.10     12.21 o
  -5   8  22       52.92       51.34      9.33 o
  -4   8  22      116.98      116.50     12.92 o
  -3   8  22     1165.84     1178.48     40.42 o
  -2   8  22      281.82      269.83     15.98 o
  -1   8  22     1581.61     1547.27     43.85 o
   0   8  22      297.68      287.43     12.75 o
   1   8  22     1506.45     1520.94     42.23 o
   2   8  22      294.79      273.24     15.44 o
   3   8  22     1166.64     1119.91     55.87 o
   4   8  22      121.63      108.78     16.16 o
   5   8  22       68.57       64.08     17.95 o
  -4   9  22      442.17      377.95     20.29 o
  -3   9  22      159.53      147.56     11.31 o
  -2   9  22      533.92      511.03     23.34 o
  -1   9  22       42.67       35.00     10.05 o
   0   9  22        1.31        8.80      8.26 o
   1   9  22       35.51       42.00      9.15 o
   2   9  22      563.72      577.12     38.97 o
   3   9  22      131.30      130.14     18.67 o
   4   9  22      490.65      471.15     32.32 o
  -3  10  22      293.88      260.85     16.70 o
  -2  10  22     1323.39     1202.12     46.71 o
  -1  10  22      367.95      378.83     29.80 o
   0  10  22      709.23      670.74     26.58 o
   1  10  22      423.63      412.06     20.65 o
   2  10  22     1356.82     1298.63     67.20 o
   3  10  22      248.81      227.99     25.49 o
  -1  11  22      210.41      227.45     22.44 o
   0  11  22        9.63       10.05     10.77 o
   1  11  22      227.36      214.35     15.62 o
   2  11  22      350.31      277.38     28.37 o
   1   0  23     1512.37     1508.85     29.83 o
   2   0  23      266.57      287.96      9.69 o
   3   0  23     1716.06     1763.71     32.89 o
   4   0  23      209.63      231.94     12.21 o
   5   0  23        2.58       16.87      8.08 o
   6   0  23      200.10      185.08     10.41 o
  -6   1  23     2065.18     1966.03     71.54 o
  -5   1  23       54.79       47.03      7.72 o
  -4   1  23     1796.36     1705.53     39.36 o
  -3   1  23      719.44      718.55     16.34 o
  -2   1  23     1307.83     1335.37     23.72 o
  -1   1  23       46.05       59.23      6.28 o
   0   1  23       19.49       21.18      5.92 o
   1   1  23       51.98       57.98      7.54 o
   2   1  23     1258.19     1317.17     22.82 o
   3   1  23      733.01      724.84     17.06 o
   4   1  23     1856.91     1800.87     41.34 o
   5   1  23       34.61       43.62      9.69 o
   6   1  23     1980.08     1808.45     55.00 o
  -6   2  23       79.65       95.67     12.03 o
  -5   2  23       50.65       55.82     10.41 o
  -4   2  23       48.14       42.00      9.69 o
  -3   2  23      539.48      546.06     14.72 o
  -2   2  23      315.39      326.04      8.98 o
  -1   2  23     2258.35     2362.43     40.46 o
   0   2  23      613.00      620.81     16.34 o
   1   2  23     2462.89     2570.90     49.64 o
   2   2  23      247.44      259.77      9.16 o
   3   2  23      500.04      514.44     13.29 o
   4   2  23       73.64       62.65      9.69 o
   5   2  23       62.63       70.36      9.33 o
   6   2  23       84.03       65.52      9.87 o
  -6   3  23     1098.74     1039.71     41.67 o
  -5   3  23     1398.42     1381.71     49.77 o
  -4   3  23      973.35      951.46     37.18 o
  -3   3  23     1118.14     1123.51     30.18 o
  -2   3  23      910.57      952.34     21.37 o
  -1   3  23       55.62       74.85      5.74 o
   0   3  23      151.16      147.56      7.90 o
   1   3  23       80.62       89.57      7.00 o
   2   3  23      822.22      806.08     17.78 o
   3   3  23     1239.52     1196.91     26.23 o
   4   3  23      990.04      935.85     30.00 o
   5   3  23     1326.59     1203.95     37.01 o
   6   3  23     1151.70     1038.85     42.75 o
  -6   4  23       40.42       48.10      8.97 o
  -5   4  23      257.97      252.77     15.26 o
  -4   4  23      364.72      380.44     20.11 o
  -3   4  23      257.28      239.49     12.93 o
  -2   4  23     1373.29     1385.54     30.55 o
  -1   4  23     1008.76      997.86     20.48 o
   0   4  23     2691.32     2671.11     52.52 o
   1   4  23     1102.84     1089.56     25.33 o
   2   4  23     1443.51     1445.09     28.03 o
   3   4  23      258.30      275.03     14.36 o
   4   4  23      354.09      342.92     18.31 o
   5   4  23      250.53      220.10     14.36 o
   6   4  23       34.44       10.05      8.44 o
  -5   5  23     1543.11     1486.95     54.27 o
  -4   5  23       40.81       52.05      9.69 o
  -3   5  23     1723.43     1737.94     60.39 o
  -2   5  23      463.56      489.29     15.98 o
  -1   5  23      212.51      234.63     11.67 o
   0   5  23      727.58      759.32     18.32 o
   1   5  23      251.29      241.28     11.49 o
   2   5  23      451.69      446.73     19.39 o
   3   5  23     1583.30     1570.27     56.25 o
   4   5  23       53.83       61.39     10.95 o
   5   5  23     1749.85     1665.28     64.52 o
  -5   6  23       47.92       54.57     12.74 o
  -4   6  23      320.94      328.90     17.24 o
  -3   6  23       53.60       67.85     12.92 o
  -2   6  23     1589.64     1508.46     51.04 o
  -1   6  23       87.38      107.34      9.87 o
   0   6  23     2068.16     2054.84     47.10 o
   1   6  23       79.79       59.77     11.31 o
   2   6  23     1706.26     1717.80     60.39 o
   3   6  23       58.60       68.75     10.05 o
   4   6  23      314.10      296.41     17.24 o
   5   6  23       52.19       42.54      9.51 o
  -5   7  23     1754.44     1601.44     90.04 o
  -4   7  23      194.00      189.21     15.26 o
  -3   7  23      756.13      771.16     33.40 o
  -2   7  23       95.16      106.80      9.69 o
  -1   7  23      680.32      672.36     25.50 o
   0   7  23      160.35      154.92      9.33 o
   1   7  23      650.85      603.02     24.60 o
   2   7  23       93.23       91.55     11.49 o
   3   7  23      798.92      718.92     28.56 o
   4   7  23      232.77      210.76     15.44 o
   5   7  23     1857.78     1664.46     95.62 o
  -4   8  23      270.24      285.80     17.23 o
  -3   8  23      220.18      228.53     17.77 o
  -2   8  23      827.35      796.88     31.79 o
  -1   8  23      489.02      442.25     16.34 o
   0   8  23     1160.62     1048.59     32.16 o
   1   8  23      562.50      512.30     17.96 o
   2   8  23      804.35      732.22     33.40 o
   3   8  23      196.99      209.67     22.62 o
   4   8  23      337.52      301.44     24.42 o
  -3   9  23      658.08      549.50     27.12 o
  -2   9  23      176.02      147.92     12.39 o
  -1   9  23      333.77      284.56     16.52 o
   0   9  23      100.20       91.37     10.95 o
   1   9  23      319.29      280.43     14.36 o
   2   9  23      130.24      123.14     15.98 o
   3   9  23      680.94      648.82     45.25 o
  -2  10  23      691.26      604.28     39.87 o
  -1  10  23     1053.83      998.00     56.40 o
   0  10  23       46.20       21.00     11.31 o
   1  10  23     1111.45     1102.95     43.29 o
   2  10  23      679.80      594.58     42.38 o
   0   0  24     4316.27     4256.31    113.64 o
   1   0  24       83.72       84.90      7.54 o
   2   0  24     5033.31     4861.93     84.51 o
   3   0  24      303.77      285.99     15.08 o
   4   0  24      244.57      270.18     12.93 o
   5   0  24       32.40       21.18      7.00 o
   6   0  24       16.02        4.31     12.21 o
  -6   1  24      251.30      221.35     21.36 o
  -5   1  24     1995.44     1935.57     68.67 o
  -4   1  24      319.54      322.44     14.90 o
  -3   1  24      896.27      839.33     28.56 o
  -2   1  24        4.05       11.67      5.38 o
  -1   1  24      703.04      697.88     17.78 o
   0   1  24       37.26       37.51      5.92 o
   1   1  24      685.19      704.34     18.86 o
   2   1  24       10.37       29.26      5.92 o
   3   1  24      886.63      828.73     27.12 o
   4   1  24      318.21      306.64     14.00 o
   5   1  24     1973.92     1823.38     54.82 o
   6   1  24      230.41      222.25     12.57 o
  -5   2  24      110.35       86.34     10.95 o
  -4   2  24      326.26      349.73     20.11 o
  -3   2  24     1256.46     1223.50     46.17 o
  -2   2  24     2552.33     2581.67     53.77 o
  -1   2  24     1307.86     1329.58     30.36 o
   0   2  24     1624.00     1671.38     37.02 o
   1   2  24     1213.53     1211.27     28.03 o
   2   2  24     2403.74     2421.15     59.88 o
   3   2  24     1281.04     1274.01     49.59 o
   4   2  24      324.86      318.13     14.00 o
   5   2  24      123.42       86.70      8.98 o
  -5   3  24     1072.67      972.70     39.52 o
  -4   3  24      294.12      308.61     18.85 o
  -3   3  24      827.75      824.38     34.66 o
  -2   3  24     1205.52     1172.08     30.72 o
  -1   3  24        3.95       -6.46      6.46 o
   0   3  24        0.16        3.23      5.74 o
   1   3  24       12.17       18.67      7.54 o
   2   3  24     1198.88     1169.74     29.10 o
   3   3  24      847.59      832.47     32.33 o
   4   3  24      374.10      385.29     16.70 o
   5   3  24     1109.11     1006.49     33.95 o
  -5   4  24       44.53       45.77     10.41 o
  -4   4  24      185.69      171.08     12.57 o
  -3   4  24     1268.13     1227.80     43.66 o
  -2   4  24       33.58       41.28      7.36 o
  -1   4  24     1499.32     1497.78     36.48 o
   0   4  24     2306.99     2229.64     60.78 o
   1   4  24     1534.90     1479.13     41.69 o
   2   4  24       19.37       29.98      7.54 o
   3   4  24     1256.30     1232.46     45.09 o
   4   4  24      176.28      180.95     15.08 o
   5   4  24       44.88       55.46      8.97 o
  -5   5  24      269.33      229.43     18.13 o
  -4   5  24     1319.93     1288.36     49.95 o
  -3   5  24      247.36      243.97     15.62 o
  -2   5  24      880.54      831.95     27.30 o
  -1   5  24      133.94      122.96     10.05 o
   0   5  24      120.43      135.71     13.28 o
   1   5  24      137.83      137.32     10.59 o
   2   5  24      810.51      782.52     30.17 o
   3   5  24      240.22      246.84     13.82 o
   4   5  24     1371.47     1279.07     47.61 o
   5   5  24      232.59      171.98     13.46 o
  -4   6  24      159.52      162.64     12.39 o
  -3   6  24      600.11      608.02     25.86 o
  -2   6  24       41.76       45.41     10.59 o
  -1   6  24     2805.47     2778.42     76.44 o
   0   6  24      465.35      478.87     23.52 o
   1   6  24     2764.73     2692.54     88.31 o
   2   6  24       39.37       47.39      8.80 o
   3   6  24      619.82      620.06     26.94 o
   4   6  24      174.16      178.44     15.80 o
  -4   7  24     2042.43     1824.30     71.90 o
  -3   7  24        6.55        5.38      7.72 o
  -2   7  24      368.08      331.97     19.93 o
  -1   7  24      239.13      220.27     11.31 o
   0   7  24       83.45       78.98      9.87 o
   1   7  24      246.95      229.43     11.13 o
   2   7  24      366.89      342.02     17.95 o
   3   7  24        6.07        4.31     12.03 o
   4   7  24     2067.54     1823.98    104.44 o
  -3   8  24      863.25      769.95     34.66 o
  -2   8  24      442.47      386.93     19.57 o
  -1   8  24     2253.27     1981.05     56.63 o
   0   8  24      269.44      264.80     12.93 o
   1   8  24     2275.47     2060.37     75.87 o
   2   8  24      413.17      380.45     26.93 o
   3   8  24      867.81      772.65     52.26 o
  -2   9  24      107.43       78.08     15.44 o
  -1   9  24      132.54      108.06     11.85 o
   0   9  24       10.64       30.87      9.51 o
   1   9  24      151.18      124.58     20.46 o
   1   0  25     1286.81     1227.66     43.84 o
   2   0  25       52.33       65.52     10.05 o
   3   0  25      971.24      874.93     35.03 o
   4   0  25       80.06       62.83      8.44 o
   5   0  25       44.56       42.18      7.72 o
  -5   1  25      318.00      296.94     18.31 o
  -4   1  25     1178.32     1085.95     41.68 o
  -3   1  25      250.38      246.67     12.21 o
  -2   1  25      522.35      504.57     18.49 o
  -1   1  25      217.24      208.06     12.75 o
   0   1  25       96.76       87.96      9.69 o
   1   1  25      210.44      200.70     13.64 o
   2   1  25      610.45      552.19     19.03 o
   3   1  25      230.60      238.40     16.52 o
   4   1  25     1130.68     1036.88     34.13 o
   5   1  25      329.42      259.60     14.00 o
  -5   2  25      108.52      115.42     14.18 o
  -4   2  25       92.21       91.37     11.67 o
  -3   2  25     1000.59      975.72     36.82 o
  -2   2  25      437.74      399.86     19.75 o
  -1   2  25     2039.33     1925.14     63.64 o
   0   2  25      346.19      337.89     16.88 o
   1   2  25     1886.52     1846.55     61.29 o
   2   2  25      509.54      502.05     17.78 o
   3   2  25     1137.71     1044.80     40.24 o
   4   2  25       70.46       66.59      9.69 o
   5   2  25      110.12       95.32      9.87 o
  -4   3  25      372.46      362.13     18.13 o
  -3   3  25      391.41      362.14     18.49 o
  -2   3  25      369.46      331.25     14.36 o
  -1   3  25      259.09      282.93     18.85 o
   0   3  25        0.58       13.28      9.51 o
   1   3  25      282.27      264.63     18.13 o
   2   3  25      434.64      398.24     16.16 o
   3   3  25      306.88      300.89     18.85 o
   4   3  25      355.35      328.19     19.21 o
   5   3  25      565.15      487.51     25.68 o
  -4   4  25      687.39      612.54     27.48 o
  -3   4  25      380.80      361.77     18.13 o
  -2   4  25     1416.54     1344.00     40.25 o
  -1   4  25      933.48      844.01     32.69 o
   0   4  25      678.61      666.43     28.55 o
   1   4  25      815.08      748.21     29.10 o
   2   4  25     1368.43     1344.31     49.77 o
   3   4  25      406.60      391.41     20.83 o
   4   4  25      723.25      682.42     33.04 o
  -4   5  25      153.19      113.09     12.57 o
  -3   5  25      412.27      392.66     21.55 o
  -2   5  25      133.03      122.96     10.59 o
  -1   5  25      182.12      150.07     13.46 o
   0   5  25       17.28       29.44     11.85 o
   1   5  25      160.18      158.15     12.21 o
   2   5  25      142.41      115.24     11.85 o
   3   5  25      417.57      399.49     21.55 o
   4   5  25      139.84      140.02     13.28 o
  -3   6  25      287.88      232.67     14.72 o
  -2   6  25     1001.76      956.30     37.00 o
  -1   6  25       67.66       68.93     12.92 o
   0   6  25     2122.54     1941.88     68.31 o
   1   6  25       73.24       57.80      9.69 o
   2   6  25      992.22      918.94     37.54 o
   3   6  25      303.16      243.80     15.98 o
  -3   7  25      742.56      617.59     41.66 o
  -2   7  25       18.98       46.31     12.56 o
  -1   7  25       29.74       12.21      7.72 o
   0   7  25      481.02      401.48     21.37 o
   1   7  25       17.09       10.23      7.90 o
   2   7  25       11.44       19.21      8.62 o
   3   7  25      710.40      503.01     34.84 o
  -1   8  25      299.09      241.11     13.11 o
   0   8  25     1446.58     1263.12     50.13 o
   1   8  25      234.54      203.76     21.36 o
   0   0  26     3504.42     3364.52    153.69 o
   1   0  26       12.78       29.26     10.41 o
   2   0  26      567.76      568.68     21.01 o
   3   0  26       41.27       44.34     10.95 o
   4   0  26      560.73      489.49     25.50 o
  -4   1  26       53.65       40.21     10.05 o
  -3   1  26     1493.06     1325.72     68.64 o
  -2   1  26       40.80       48.82      8.97 o
  -1   1  26       36.66       42.72      9.87 o
   0   1  26       57.82       64.80     12.39 o
   1   1  26       21.41       25.49     13.10 o
   2   1  26       61.51       54.21     10.23 o
   3   1  26     1444.54     1374.01     52.11 o
   4   1  26       44.59       46.67      9.87 o
  -4   2  26      332.80      286.53     17.41 o
  -3   2  26       68.15       76.11     14.54 o
  -2   2  26      679.82      633.92     28.55 o
  -1   2  26      825.71      760.61     31.25 o
   0   2  26     1719.13     1591.06     55.71 o
   1   2  26      809.39      751.44     29.99 o
   2   2  26      660.19      633.19     23.17 o
   3   2  26       49.97       42.54     11.13 o
   4   2  26      366.29      324.78     20.65 o
  -3   3  26      692.04      626.73     26.94 o
  -2   3  26      298.27      246.31     16.34 o
  -1   3  26      169.78      180.59     14.36 o
   0   3  26      459.24      397.35     21.01 o
   1   3  26      138.88      138.58     14.72 o
   2   3  26      263.52      224.77     15.26 o
   3   3  26      677.51      622.78     31.25 o
   4   3  26     1102.67      978.27     42.93 o
  -3   4  26      423.34      426.24     22.26 o
  -2   4  26      725.33      703.97     47.59 o
  -1   4  26     1050.74     1023.16     40.06 o
   0   4  26       35.65       39.49     10.59 o
   1   4  26     1063.53     1012.57     39.16 o
   2   4  26      797.42      701.14     31.61 o
   3   4  26      412.17      370.04     20.11 o
  -3   5  26      138.63      126.73     11.31 o
  -2   5  26      557.60      494.87     35.73 o
  -1   5  26      511.71      472.06     24.24 o
   0   5  26      581.24      517.51     24.96 o
   1   5  26      473.58      420.33     21.73 o
   2   5  26      620.97      558.29     27.65 o
   3   5  26      156.19      122.61     14.18 o
  -2   6  26      256.85      218.48     15.80 o
  -1   6  26     1393.33     1274.76     51.92 o
   0   6  26      408.42      363.93     20.11 o
   1   6  26     1276.73     1100.57     37.73 o
   2   6  26      298.32      243.08     15.80 o
   0   7  26        3.24       13.28      9.87 o
   1   0  27     1114.80     1074.40     43.29 o
   2   0  27        2.43        6.10      6.82 o
   3   0  27      232.17      194.78     14.00 o
  -3   1  27       35.20       48.46     14.36 o
  -2   1  27      386.85      349.03     18.49 o
  -1   1  27      568.63      521.46     24.42 o
   0   1  27      360.90      348.12     19.57 o
   1   1  27      581.33      526.67     27.29 o
   2   1  27      404.18      355.49     16.34 o
   3   1  27       38.06       28.00     10.23 o
  -2   2  27      445.31      410.98     21.73 o
  -1   2  27     1484.85     1316.18     52.47 o
   0   2  27      157.44      150.07     12.57 o
   1   2  27     1647.95     1490.11     59.48 o
   2   2  27      501.64      443.86     23.16 o
   3   2  27      395.26      318.68     18.49 o
  -2   3  27      127.11      154.02     21.90 o
  -1   3  27       87.55       63.01     11.31 o
   0   3  27      731.25      668.42     31.43 o
   1   3  27      103.87      106.27     13.28 o
   2   3  27       98.42       92.09     14.72 o
  -2   4  27      705.70      587.41     42.38 o
  -1   4  27      347.68      319.39     19.93 o
   0   4  27     1995.86     1761.89     69.92 o
   1   4  27      399.98      361.78     21.01 o
   2   4  27      737.54      612.20     28.55 o
   0   5  27      440.93      334.32     18.49 o
   0   0  28      356.48      315.44     31.06 o
   0   1  28      113.24       81.50     14.72 o
 
